# Supplementary material for: (Re)assessment of the COSMED Quark CPET and VO2Master Pro Systems for Measuring Pulmonary Gas Exchange and Ventilation
Source: Scand J Med Sci Sports. 2025 Jan 29;35(2):e70019. doi: 10.1111/sms.70019 (PMC11780302; doi:10.1111/sms.70019)
Supplement: Supplementary file 1 — Appendix S1. [file SMS-35-e70019-s001.zip]

Archive with 2 entries (2 files):
- Step-by-Step STPDratio Guide.xlsx
- Thiessen et al. Supplemental File_Submitted Jan 8 2025.xlsx
