# Supplementary material for: (Re)assessment of the COSMED Quark CPET and VO2Master Pro Systems for Measuring Pulmonary Gas Exchange and Ventilation
Source: Scand J Med Sci Sports. 2025 Jan 29;35(2):e70019. doi: 10.1111/sms.70019 (PMC11780302; doi:10.1111/sms.70019)
Supplement: Supplementary file 1 — Appendix S1. [file SMS-35-e70019-s001.zip › Step-by-Step STPDratio Guide.xlsx]

## Sheet: Example Calc. Sheet
			Step-by-Step example of STPDratio and how to compare "True" and Measured Values
			Measurements at 4 L/min output, Day 1, Trial 1
			Trial 1	VM2	CM2	VM1	CM1		Calculate "True" Measured vs. Measured Values using STPDratio (CM1, VM1)					DB Measured at 4L/min, Day 1
			Variables	CM1	CM2	VM1	VM2		Step 1:	Obtain P Baro, Temp, and PH2O rel. % *Humidity from Simulator/Hygrometer		Calculate Sim. STPD!		Variables	Douglas Bag
			P Baro*	750.9	750.9	750.9	750.9			i.e., Simulator STPD factor for CM1-Trial 1 was 0.90 --> click on cell to see calc. in use		0.902239		P Baro*	750.5
			Temp.*	23.88	24.1	23.95	24.1			STPD factor equation used = [(PBaro – PH2O) / 760] x [273 / (273 + TRoom)]				Temp.*	23.55
			Humidity*	29.5	30.3	29.6	30.3			All exhaled volumes of air should be corrected to STPD!				Humidity*	28.4
			PH2O 100%hum*	22.11	22.5125	22.2435	22.5125					Find/calc. analyzer STPD!		PH2O 100%hum*	21.714
			PH2O rel. %hum*	5.21796	5.45703	5.26726	5.45703		Step 2:	Obtain the given STPD from COSMED device (found in raw COSMED excel files)		i.e., STPD = 0.8		PH2O rel. %hum*	4.93342
			STPD*	0.902239	0.901282	0.901967	0.901282			Calculate STPD from measured VO2Master Variables --> click on cell to see calculation in use		0.891244		STPD*	0.903104
			P Baro	-	-	739.053	739.765							Report VO2	4383.08
			Temp.	-	-	23.3749	23.7736		Step 3:	Evidently, the Simulator and Metabolic analyzer assume different STPD values				VO2 Corrected	3958.38
			Humidity	-	-	21.6263	26.6564			*To compare "apples to apples" we must create a ratio to eliminate this discrepancy		Calc. the STPDratio!		Report VCO2	4485
			PH2O 100%hum	-	-	21.4535	21.9775			ie., CM1: Divide Simulator STPD (0.902) by Device STPD (0.8) --> click on cell		1.12513		VO2 Corrected	4050.42
			PH2O rel. %hum	-	-	3.71168	4.68674			ie., VM1: Divide Simulator STPD (0.902) by Device STPD (0.89) --> click on cell		1.01203
			STPD	0.8019	0.8053	0.891244	0.889729
			Ratio	1.12513	1.11919	1.01203	1.01299		Step 3:	Great work! We now have the STPDratio for both CM1 (1.13) and VM1 (1.01)
			Report VO2	3673.01	3703.37	3905.07	3896.37			Now we must correct the mean reported VO2 measurement for each device			Compare Simulator vs. DB Values using STPDratio
			VO2 Corrected	4132.6	4144.77	3952.05	3946.97			*Simply multiply the mean reported value by the ratio!			Step 1:	Obtain P Baro, Temp, and PH2O rel. % *Humidity from Simulator/Hygrometer
			True VO2	4000	4000	4000	4000			ie., CM1: True VO2 = (3673ml/min*1.13) = 4133
			Error	0.0331498	0.036192	-0.0119864	-0.0132581			ie., VM1: True VO2 = (3905ml/min*1.01) = 3952
			Report VCO2	3456.32	3564.37	-	-						Step 2:	Calculate the STPD ratio ->	0.903104
			VCO2 Corrected	3888.8	3989.2	-	-		Step 4:	We can now conduct a true comparison between Simulator and Metabolic analyzer				STPD factor = [(PBaro – PH2O) / 760] x [273 / (273 + TRoom)]
										Any discrepancies between Simulator-Analyzer are likely attributable to errors in gas measurement
										i.e., CM1 Subtract simulator VO2 (4000mL/min) and divide by mean corrected VO2 (4133)			Step 3:	Multiply measured DB values by the the calculated STPD factor
			Final Table for 4 L/min, Day 1, Trial 1							You are left with an error of 133mL/min or 3.31% for CM1 and -48mL/min or -1.2% for VM1				4383mL/min * 0.90 = 3958mL/min
			CM1	CM2	VM1	VM2	DB
		Mean Measured	4132.6	4144.77	3952.05	3946.97	3958.38		*NOTE	A failure to apply the STPD ratio will result in consistent underestimations!			Step 4:	For absolute error, subtract measured vs. "true" value: 3958-4000= 42mL/min
		Absolute Error (mL)	132.599	144.768	-47.9457	-53.0326	-41.6213			When conducting a validity study it is important not to attribute any additional undue error				For relative (%) error: (3958/4000)-1 = -1.04%	-0.0104053
		Error (%)	0.0331498	0.036192	-0.0119864	-0.0132581	-0.0104053
