# Supplementary material for: (Re)assessment of the COSMED Quark CPET and VO2Master Pro Systems for Measuring Pulmonary Gas Exchange and Ventilation
Source: Scand J Med Sci Sports. 2025 Jan 29;35(2):e70019. doi: 10.1111/sms.70019 (PMC11780302; doi:10.1111/sms.70019)
Supplement: Supplementary file 1 — Appendix S1. [file SMS-35-e70019-s001.zip › Thiessen et al. Supplemental File_Submitted Jan 8 2025.xlsx]

## Sheet: Day 1 - VO2
Measurements at 1 L/min output						Measurements at 2 L/min output						Measurements at 3 L/min output						Measurements at 4 L/min output
Trial 1						Trial 1	CM1	VM1	CM2	VM2		Trial 1	CM2	VM2	CM1	VM1		Trial 1	VM2	CM2	VM1	CM1
Variables	VM1	CM1	VM2	CM2		Variables	CM1	VM1	CM2	VM2		Variables	CM2	VM2	CM1	VM1		Variables	VM2	CM2	VM1	CM1
P Baro* (mmHg)	745	745.4	745	745.6		P Baro* (mmHg)	746	746	746	744.4		P Baro* (mmHg)	747.5	747.5	747.4	747.4		P Baro* (mmHg)	750.9	750.9	750.9	750.9
Temp.* (˚C)	23.14	23.79	23.98	24.17		Temp.* (˚C)	24.26	24.23	24.25	24.38		Temp.* (˚C)	23.71	23.65	23.7	23.82		Temp.* (˚C)	24.1	24.1	23.95	23.88
Humidity* (%)	28	27.7	28	27.9		Humidity* (%)	28.1	28.3	28.3	28.1		Humidity* (%)	28.5	28.8	29	29.2		Humidity* (%)	30.3	30.3	29.6	29.5
PH2O 100%hum* (mmHg)	21.196	21.9775	22.2435	22.5125		PH2O 100%hum* (mmHg)	22.648	22.648	22.648	22.785		PH2O 100%hum* (mmHg)	21.9775	21.845	21.9775	22.11		PH2O 100%hum* (mmHg)	22.5125	22.5125	22.2435	22.11
PH2O rel. %hum* (mmHg)	4.7479	4.87021	4.98254	5.02479		PH2O rel. %hum* (mmHg)	5.09127	5.12751	5.12751	5.12207		PH2O rel. %hum* (mmHg)	5.01087	5.03309	5.09878	5.1649		PH2O rel. %hum* (mmHg)	5.45703	5.45703	5.26726	5.21796
STPD*	0.897908	0.896277	0.895084	0.895186		STPD*	0.895318	0.895365	0.895304	0.892987		STPD*	0.898891	0.899046	0.898694	0.89825		STPD*	0.901282	0.901282	0.901967	0.902239
P Baro (mmHg)	741.591	-	742.179	-		P Baro (mmHg)	-	741.075	-	741.081		P Baro (mmHg)	-	740.235	-	739.545		P Baro (mmHg)	739.765	-	739.053	-
Temp. (˚C)	23.0346	-	23.4	-		Temp. (˚C)	-	23.2162	-	23.3595		Temp. (˚C)	-	22.9765	-	22.7007		Temp. (˚C)	23.7736	-	23.3749	-
Humidity (%)	19.7696	-	26.9075	-		Humidity (%)	-	21.827	-	28.1092		Humidity (%)	-	27.4813	-	21.9415		Humidity (%)	26.6564	-	21.6263	-
PH2O 100%hum (mmHg)	21.068	-	21.4535	-		PH2O 100%hum (mmHg)	-	21.324	-	21.4535		PH2O 100%hum (mmHg)	-	20.9415	-	20.69		PH2O 100%hum (mmHg)	21.9775	-	21.4535	-
PH2O rel. %hum (%mmHg)	3.33204	-	4.61808	-		PH2O rel. %hum (%mmHg)	-	3.72352	-	4.82432		PH2O rel. %hum (%mmHg)	-	4.604	-	3.63175		PH2O rel. %hum (%mmHg)	4.68674	-	3.71168	-
STPD	0.895809	0.8053	0.893858	0.8076		STPD	0.8053	0.894159	0.8065	0.8924		STPD	0.8053	0.892795	0.8019	0.89397		STPD	0.889729	0.8053	0.891244	0.8019
Ratio	1.00234	1.11297	1.00137	1.10845		Ratio	1.11178	1.00135	1.11011	1.00066		Ratio	1.11622	1.007	1.12071	1.00479		Ratio	1.01299	1.11919	1.01203	1.12513
Reported VO2 (mL/min)	1016.14	964.354	905.61	944.694		Reported VO2 (mL/min)	1892.04	2049.85	1856.72	2060.17		Reported VO2 (mL/min)	2739.32	2949.86	2782.81	2969.02		Reported VO2 (mL/min)	3896.37	3703.37	3905.07	3673.01
ratio-corrected VO2 (mL/min)	1018.52	1073.3	906.852	1047.15		ratio-corrected VO2 (mL/min)	2103.54	2052.61	2061.17	2061.53		ratio-corrected VO2 (mL/min)	3057.68	2970.51	3118.72	2983.24		ratio-corrected VO2 (mL/min)	3946.97	4144.77	3952.05	4132.6
True VO2 (mL/min)	1000	1000	1000	1000		True VO2 (mL/min)	2000	2000	2000	2000		True VO2 (mL/min)	3000	3000	3000	3000		True VO2 (mL/min)	4000	4000	4000	4000
Error	0.0185184	0.0732998	-0.0931475	0.0471482		Error	0.0517705	0.0263052	0.0305849	0.0307629		Error	0.0192274	-0.00983015	0.0395718	-0.00558808		Error	-0.0132581	0.036192	-0.0119864	0.0331498
Reported VCO2 (mL/min)	-	943.32	-	957.701		Reported VCO2 (mL/min)	1817.86	-	1824.51	-		Reported VCO2 (mL/min)	2646.48	-	2655.47	-		Reported VCO2 (mL/min)	-	3564.37	-	3456.32
ratio-corrected VCO2 (mL/min)	-	1049.89	-	1061.57		ratio-corrected VCO2 (mL/min)	2021.07	-	2025.4	-		ratio-corrected VCO2 (mL/min)	2954.06	-	2976	-		ratio-corrected VCO2 (mL/min)	-	3989.2	-	3888.8
Trial 2						Trial 2						Trial 2						Trial 2
Variables	VM1	CM1	VM2	CM2		Variables	CM1	VM1	CM2	VM2		Variables	CM2	VM2	CM1	VM1		Variables	VM2	CM2	VM1	CM1
P Baro* (mmHg)	745	745.6	745	745.6		P Baro* (mmHg)	745.9	745.8	745.8	745.6		P Baro* (mmHg)	747.3	747.3	747.3	747.2		P Baro* (mmHg)	750.9	750.8	750.8	750.7
Temp.* (˚C)	24.27	24.38	24.45	24.51		Temp.* (˚C)	24.34	24.35	24.37	24.38		Temp.* (˚C)	23.84	23.88	23.95	23.96		Temp.* (˚C)	23.71	23.77	23.75	23.75
Humidity* (%)	27.8	27.9	27.8	27.8		Humidity* (%)	28.2	28.1	28.1	28.1		Humidity* (%)	29.4	29.3	29.6	29.5		Humidity* (%)	29.5	29.5	29.3	28.8
PH2O 100%hum* (mmHg)	22.648	22.785	22.922	23.06		PH2O 100%hum* (mmHg)	22.785	22.785	22.785	22.785		PH2O 100%hum* (mmHg)	22.11	22.11	22.2435	22.2435		PH2O 100%hum* (mmHg)	21.9775	21.9775	21.9775	21.9775
PH2O rel. %hum* (mmHg)	5.03692	5.08561	5.09785	5.12854		PH2O rel. %hum* (mmHg)	5.1403	5.12207	5.12207	5.12207		PH2O rel. %hum* (mmHg)	5.20027	5.18258	5.26726	5.24947		PH2O rel. %hum* (mmHg)	5.18669	5.18669	5.15153	5.06362
STPD*	0.894145	0.89448	0.89353	0.894038		STPD*	0.894897	0.894768	0.894708	0.894436		STPD*	0.898026	0.897926	0.897612	0.897483		STPD*	0.902794	0.902491	0.902594	0.902579
P Baro (mmHg)	741.479	-	742.107	-		P Baro (mmHg)	-	740.836	-	741.28		P Baro (mmHg)	-	740.098	-	739.375		P Baro (mmHg)	739.619	-	738.939	-
Temp. (˚C)	23.2975	-	23.5292	-		Temp. (˚C)	-	23.2741	-	23.2539		Temp. (˚C)	-	23.1444	-	23.1785		Temp. (˚C)	23.8657	-	23.6733	-
Humidity (%)	20.1971	-	26.5246	-		Humidity (%)	-	21.4797	-	29.0029		Humidity (%)	-	27.3252	-	21.7413		Humidity (%)	25.3786	-	21.0251	-
PH2O 100%hum (mmHg)	21.324	-	21.714	-		PH2O 100%hum (mmHg)	-	21.324	-	21.324		PH2O 100%hum (mmHg)	-	21.196	-	21.196		PH2O 100%hum (mmHg)	22.11	-	21.845	-
PH2O rel. %hum (%mmHg)	3.44546	-	4.60764	-		PH2O rel. %hum (%mmHg)	-	3.66427	-	4.94766		PH2O rel. %hum (%mmHg)	-	4.63348	-	3.68663		PH2O rel. %hum (%mmHg)	4.48896	-	3.67434	-
STPD	0.89474	0.8053	0.893394	0.8076		STPD	0.8053	0.893767	0.8065	0.89281		STPD	0.8053	0.892087	0.8019	0.892256		STPD	0.889515	0.8053	0.890255	0.8019
Ratio	0.999335	1.11074	1.00015	1.10703		Ratio	1.11126	1.00112	1.10937	1.00182		Ratio	1.11514	1.00655	1.11936	1.00586		Ratio	1.01493	1.12069	1.01386	1.12555
Reported VO2 (mL/min)	939.291	972.94	907.938	951.297		Reported VO2 (mL/min)	1886.06	2062.09	1847.92	2068.96		Reported VO2 (mL/min)	2741.92	2970.08	2732.05	2986.03		Reported VO2 (mL/min)	3901.26	3478.65	3863.37	3557.76
ratio-corrected VO2 (mL/min)	938.667	1080.69	908.076	1053.11		ratio-corrected VO2 (mL/min)	2095.91	2064.4	2050.03	2072.73		ratio-corrected VO2 (mL/min)	3057.63	2989.53	3058.14	3003.52		ratio-corrected VO2 (mL/min)	3959.5	3898.48	3916.92	4004.44
True VO2 (mL/min)	1000	1000	1000	1000		True VO2 (mL/min)	2000	2000	2000	2000		True VO2 (mL/min)	3000	3000	3000	3000		True VO2 (mL/min)	4000	4000	4000	4000
Error	-0.0613334	0.080685	-0.0919241	0.0531142		Error	0.0479534	0.0321982	0.0250144	0.0363629		Error	0.0192116	-0.00349119	0.0193784	0.00117287		Error	-0.0101254	-0.0253797	-0.0207712	0.00110898
Reported VCO2 (mL/min)	-	975.61	-	944.399		Reported VCO2 (mL/min)	1827.37	-	1830.65	-		Reported VCO2 (mL/min)	2737.36	-	2639.97	-		Reported VCO2 (mL/min)	-	3437.54	-	3448.55
ratio-corrected VCO2 (mL/min)	-	1083.65	-	1045.48		ratio-corrected VCO2 (mL/min)	2030.68	-	2030.87	-		ratio-corrected VCO2 (mL/min)	3052.55	-	2955.07	-		ratio-corrected VCO2 (mL/min)	-	3852.41	-	3881.52
Trial 3						Trial 3						Trial 3						Trial 3
Variables	VM1	CM1	VM2	CM2		Variables	CM1	VM1	CM2	VM2		Variables	CM2	VM2	CM1	VM1		Variables	VM2	CM2	VM1	CM1
P Baro* (mmHg)	744.9	745.4	744.8	745.4		P Baro* (mmHg)	745.7	745.7	745.7	745.5		P Baro* (mmHg)	747.2	747.2	747.2	747.1		P Baro* (mmHg)	750.7	750.6	750.5	750.5
Temp.* (˚C)	24.56	24.57	24.6	24.57		Temp.* (˚C)	24.38	24.4	24.4	24.37		Temp.* (˚C)	24.02	24	23.98	24.01		Temp.* (˚C)	23.54	23.55	23.46	23.39
Humidity* (%)	27.9	27.9	27.9	27.8		Humidity* (%)	28.1	28	28	28.3		Humidity* (%)	29.6	30.1	29.9	29.7		Humidity* (%)	28.6	28.5	28.5	28.4
PH2O 100%hum* (mmHg)	23.06	23.06	23.198	23.06		PH2O 100%hum* (mmHg)	22.785	22.922	22.922	22.785		PH2O 100%hum* (mmHg)	22.377	22.377	22.2435	22.377		PH2O 100%hum* (mmHg)	21.845	22.11	22.11	22.11
PH2O rel. %hum* (mmHg)	5.14699	5.14699	5.17779	5.12854		PH2O rel. %hum* (mmHg)	5.12207	5.13453	5.13453	5.15852		PH2O rel. %hum* (mmHg)	5.29887	5.38838	5.32065	5.31678		PH2O rel. %hum* (mmHg)	4.99814	5.04108	5.04108	5.02339
STPD*	0.89302	0.893594	0.892742	0.893616		STPD*	0.894557	0.894482	0.894482	0.894302		STPD*	0.897242	0.897194	0.897336	0.897129		STPD*	0.903298	0.903094	0.903247	0.903482
P Baro (mmHg)	741.363	-	741.885	-		P Baro (mmHg)	-	740.668	-	741.158		P Baro (mmHg)	-	739.949	-	739.305		P Baro (mmHg)	739.426	-	738.652	-
Temp. (˚C)	23.38	-	23.5067	-		Temp. (˚C)	-	23.3481	-	23.2643		Temp. (˚C)	-	23.3304	-	23.2976		Temp. (˚C)	23.8387	-	23.6846	-
Humidity (%)	19.8771	-	26.1158	-		Humidity (%)	-	20.8924	-	29.2965		Humidity (%)	-	27.1789	-	22.0528		Humidity (%)	25.3647	-	20.0699	-
PH2O 100%hum (mmHg)	21.4535	-	21.714	-		PH2O 100%hum (mmHg)	-	21.4535	-	21.324		PH2O 100%hum (mmHg)	-	21.4535	-	21.324		PH2O 100%hum (mmHg)	22.11	-	21.845	-
PH2O rel. %hum (%mmHg)	3.41146	-	4.53663	-		PH2O rel. %hum (%mmHg)	-	3.58573	-	4.99775		PH2O rel. %hum (%mmHg)	-	4.66465	-	3.76203		PH2O rel. %hum (%mmHg)	4.48651	-	3.50741	-
STPD	0.894392	0.8053	0.893279	0.8076		STPD	0.8053	0.893434	0.8065	0.89257		STPD	0.8053	0.891309	0.8019	0.89172		STPD	0.889365	0.8042	0.890075	0.8019
Ratio	0.998466	1.10964	0.999399	1.10651		Ratio	1.11084	1.00117	1.10909	1.00194		Ratio	1.11417	1.0066	1.11901	1.00607		Ratio	1.01567	1.12297	1.0148	1.12668
Reported VO2 (mL/min)	971.313	955.195	929.389	945.09		Reported VO2 (mL/min)	1874.05	2065.02	1833.62	2068.64		Reported VO2 (mL/min)	2794.34	2989.72	2812.59	2913.82		Reported VO2 (mL/min)	3920.19	3600.82	3811.13	3585.23
ratio-corrected VO2 (mL/min)	969.823	1059.92	928.83	1045.75		ratio-corrected VO2 (mL/min)	2081.76	2067.44	2033.66	2072.66		ratio-corrected VO2 (mL/min)	3113.37	3009.46	3147.32	2931.5		ratio-corrected VO2 (mL/min)	3981.6	4043.63	3867.53	4039.39
True VO2 (mL/min)	1000	1000	1000	1000		True VO2 (mL/min)	2000	2000	2000	2000		True VO2 (mL/min)	3000	3000	3000	3000		True VO2 (mL/min)	4000	4000	4000	4000
Error	-0.0301772	0.0599234	-0.0711696	0.0457492		Error	0.04088	0.0337217	0.0168282	0.0363286		Error	0.0377888	0.00315292	0.0491077	-0.022834		Error	-0.00459913	0.0109065	-0.0331177	0.00984788
Reported VCO2 (mL/min)	-	936.722	-	945.059		Reported VCO2 (mL/min)	1814.4	-	1826.64	-		Reported VCO2 (mL/min)	2694.35	-	2665.77	-		Reported VCO2 (mL/min)	-	3536.44	-	3437.06
ratio-corrected VCO2 (mL/min)	-	1039.42	-	1045.71		ratio-corrected VCO2 (mL/min)	2015.5	-	2025.91	-		ratio-corrected VCO2 (mL/min)	3001.96	-	2983.03	-		ratio-corrected VCO2 (mL/min)	-	3971.32	-	3872.45
Variables	Douglas Bag					Variables	Douglas Bag					Variables	Douglas Bag					Variables	Douglas Bag
P Baro* (mmHg)	744.6					P Baro* (mmHg)	745.4					P Baro* (mmHg)	747.1					P Baro* (mmHg)	750.5
Temp.* (˚C)	24.46					Temp.* (˚C)	24.38					Temp.* (˚C)	24.16					Temp.* (˚C)	23.55
Humidity* (%)	28					Humidity* (%)	28.5					Humidity* (%)	30.1					Humidity* (%)	28.4
PH2O 100%hum* (mmHg)	22.922					PH2O 100%hum* (mmHg)	22.785					PH2O 100%hum* (mmHg)	22.5125					PH2O 100%hum* (mmHg)	21.714
PH2O rel. %hum* (mmHg)	5.13453					PH2O rel. %hum* (mmHg)	5.19498					PH2O rel. %hum* (mmHg)	5.42101					PH2O rel. %hum* (mmHg)	4.93342
STPD*	0.892973					STPD*	0.894107					STPD*	0.89655					STPD*	0.903104
Reported VO2 (mL/min)	1206.62					Reported VO2 (mL/min)	2173.23					Reported VO2 (mL/min)	3269.82					Reported VO2 (mL/min)	4383.08
VO2 Corrected (mL/min)	1077.48					VO2 Corrected (mL/min)	1943.1					VO2 Corrected (mL/min)	2931.56					VO2 Corrected (mL/min)	3958.38
Reported VCO2 (mL/min)	1227					Reported VCO2 (mL/min)	2214					Reported VCO2 (mL/min)	3381					Reported VCO2 (mL/min)	4485
VO2 Corrected (mL/min)	1095.68					VO2 Corrected (mL/min)	1979.55					VO2 Corrected (mL/min)	3031.24					VO2 Corrected (mL/min)	4050.42

## Sheet: Day 2 - VO2
Measurements at 1 L/min output						Measurements at 2 L/min output						Measurements at 3 L/min output						Measurements at 4 L/min output
Trial 1						Trial 1						Trial 1						Trial 1
Variables	VM1	CM1	VM2	CM2		Variables	CM1	VM1	CM2	VM2		Variables	CM2	VM2	CM1	VM1		Variables	VM2	CM2	VM1	CM1
P Baro*	735.9	736.5	745	736.5		P Baro*	737.4	737.3	737.4	737.3		P Baro*	738.8	738.8	738.8	738.8		P Baro*	742.4	742.2	742.2	742.2
Temp.*	23.1	23.38	23.98	23.78		Temp.*	24.58	24.56	24.57	24.59		Temp.*	23.67	23.68	23.75	23.81		Temp.*	24.03	24.05	23.93	24
Humidity*	33	33.3	28	33.4		Humidity*	34.5	34.6	34.7	35		Humidity*	32.8	33	33	33		Humidity*	33.2	33.1	33.2	33.1
PH2O 100%hum*	21.196	21.4535	22.2435	21.9775		PH2O 100%hum*	23.06	23.06	23.06	23.06		PH2O 100%hum*	21.845	21.845	21.9775	22.11		PH2O 100%hum*	22.377	22.377	22.2435	22.377
PH2O rel. %hum*	5.59574	5.71521	4.98254	5.87239		PH2O rel. %hum*	6.36456	6.38301	6.40146	6.4568		PH2O rel. %hum*	5.73213	5.76708	5.80206	5.83704		PH2O rel. %hum*	5.94333	5.92543	5.90787	5.92543
STPD*	0.885961	0.885706	0.895084	0.884322		STPD*	0.882437	0.882353	0.882422	0.882175		STPD*	0.887605	0.887532	0.887281	0.887059		STPD*	0.890627	0.890347	0.890728	0.890497
P Baro	732.403	-	732.969	-		P Baro	-	732.249	-	732.816		P Baro	-	731.526	-	730.784		P Baro	730.949	-	730.276	-
Temp.	22.3367	-	22.4635	-		Temp.	-	23.1884	-	23.5908		Temp.	-	23.0298	-	22.7064		Temp.	23.4716	-	23.2975	-
Humidity	24.7075	-	31.0161	-		Humidity	-	25.7984	-	32.0354		Humidity	-	29.1617	-	24.5832		Humidity	28.5896	-	23.9717	-
PH2O 100%hum	20.193	-	20.316	-		PH2O 100%hum	-	21.196	-	21.714		PH2O 100%hum	-	21.068	-	20.69		PH2O 100%hum	21.583	-	21.324	-
PH2O rel. %hum	3.99135	-	5.04098	-		PH2O rel. %hum	-	4.37458	-	5.56493		PH2O rel. %hum	-	4.91502	-	4.06901		PH2O rel. %hum	4.9364	-	4.08938	-
STPD	0.885949	0.7949	0.88498	0.7961		STPD	0.7937	0.882749	0.7961	0.880797		STPD	0.7949	0.881689	0.7926	0.88278		STPD	0.87965	0.7937	0.880378	0.7926
Ratio	1.00001	1.11424	1.01142	1.11082		Ratio	1.1118	0.999552	1.10843	1.00156		Ratio	1.11662	1.00663	1.11946	1.00485		Ratio	1.01248	1.12177	1.01176	1.12351
Reported VO2 (mL/min)	1006.37	964.289	996.254	963.867		Reported VO2 (mL/min)	1911.07	2054.64	1880.77	2092.61		Reported VO2 (mL/min)	2776.95	3005.45	2803.35	3023.08		Reported VO2 (mL/min)	3947.23	3542.42	3860.61	3551.94
ratio-corrected VO2 (mL/min)	1006.38	1074.45	1007.63	1070.68		ratio-corrected VO2 (mL/min)	2124.73	2053.72	2084.7	2095.89		ratio-corrected VO2 (mL/min)	3100.81	3025.37	3138.22	3037.73		ratio-corrected VO2 (mL/min)	3996.49	3973.78	3906	3990.65
True VO2 (mL/min)	1000	1000	1000	1000		True VO2 (mL/min)	2000	2000	2000	2000		True VO2 (mL/min)	3000	3000	3000	3000		True VO2 (mL/min)	4000	4000	4000	4000
Error	0.00638178	0.0744455	0.00762812	0.0706808		Error	0.0623635	0.0268592	0.0423498	0.0479436		Error	0.0336042	0.00845524	0.0460743	0.0125761		Error	-0.000878498	-0.00655568	-0.0235003	-0.00233807
Reported VCO2 (mL/min)	-	972.144	-	959.988		Reported VCO2 (mL/min)	1828.01	-	1845.46	-		Reported VCO2 (mL/min)	2704.31	-	2655.85	-		Reported VCO2 (mL/min)	-	3384.58	-	3396.53
ratio-corrected VCO2 (mL/min)	-	1083.2	-	1066.37		ratio-corrected VCO2 (mL/min)	2032.39	-	2045.57	-		ratio-corrected VCO2 (mL/min)	3019.7	-	2973.11	-		ratio-corrected VCO2 (mL/min)	-	3796.71	-	3816.04
Trial 2						Trial 2						Trial 2						Trial 2
Variables	VM1	CM1	VM2	CM2		Variables	CM1	VM1	CM2	VM2		Variables	CM2	VM2	CM1	VM1		Variables	VM2	CM2	VM1	CM1
P Baro*	736	736	735.8	736		P Baro*	737.3	737.2	737.3	737.3		P Baro*	738.7	738.7	738.7	738.6		P Baro*	742.2	742.2	742.2	742
Temp.*	23.98	24.03	24.25	24.3		Temp.*	24.61	24.61	24.62	24.62		Temp.*	23.86	23.9	23.91	23.91		Temp.*	23.75	23.71	23.71	23.61
Humidity*	33.5	33.5	33.5	33.6		Humidity*	34.8	34.4	33.6	33.6		Humidity*	33	33.1	33	33.1		Humidity*	33.1	33.1	33.1	33.2
PH2O 100%hum*	22.2435	22.377	22.648	22.785		PH2O 100%hum*	23.198	23.198	23.198	23.198		PH2O 100%hum*	22.11	22.2435	22.2435	22.2435		PH2O 100%hum*	21.9775	21.9775	21.9775	21.845
PH2O rel. %hum*	5.96126	5.99704	6.06966	6.12461		PH2O rel. %hum*	6.45832	6.38409	6.23562	6.23562		PH2O rel. %hum*	5.83704	5.89008	5.87228	5.89008		PH2O rel. %hum*	5.81964	5.81964	5.81964	5.80203
STPD*	0.883014	0.882822	0.88184	0.881867		STPD*	0.882114	0.882083	0.882353	0.882353		STPD*	0.886789	0.886605	0.886597	0.886454		STPD*	0.891375	0.891495	0.891495	0.891575
P Baro	732.339	-	732.939	-		P Baro	-	732.151	-	732.745		P Baro	-	731.359	-	730.636		P Baro	730.794	-	730.132	-
Temp.	22.5683	-	22.9552	-		Temp.	-	23.3214	-	23.6197		Temp.	-	23.222	-	23.0039		Temp.	23.5825	-	23.4371	-
Humidity	24.9448	-	30.3335	-		Humidity	-	26.1189	-	31.8662		Humidity	-	28.8452	-	24.4185		Humidity	27.8621	-	23.6163	-
PH2O 100%hum	20.4405	-	20.9415	-		PH2O 100%hum	-	21.4535	-	21.845		PH2O 100%hum	-	21.324	-	21.068		PH2O 100%hum	21.714	-	21.583	-
PH2O rel. %hum	4.07907	-	5.08183	-		PH2O rel. %hum	-	4.48274	-	5.56894		PH2O rel. %hum	-	4.92076	-	4.11559		PH2O rel. %hum	4.83998	-	4.07769	-
STPD	0.885071	0.7949	0.883425	0.7961		STPD	0.7937	0.882104	0.7961	0.880621		STPD	0.7949	0.880908	0.7926	0.881656		STPD	0.879251	0.7937	0.879803	0.7926
Ratio	0.997677	1.11061	0.998206	1.10773		Ratio	1.1114	0.999976	1.10834	1.00197		Ratio	1.1156	1.00647	1.11859	1.00544		Ratio	1.01379	1.12321	1.01329	1.12487
Reported VO2 (mL/min)	969.117	958.336	983.718	964.991		Reported VO2 (mL/min)	1873.68	2033.15	1873.85	2055.6		Reported VO2 (mL/min)	2726.31	3004.42	2786	3029.82		Reported VO2 (mL/min)	3931.54	3536.32	3848.68	3512.07
ratio-corrected VO2 (mL/min)	966.865	1064.34	981.953	1068.95		ratio-corrected VO2 (mL/min)	2082.4	2033.1	2076.87	2059.64		ratio-corrected VO2 (mL/min)	3041.47	3023.85	3116.4	3046.31		ratio-corrected VO2 (mL/min)	3985.75	3972.05	3899.83	3950.64
True VO2 (mL/min)	1000	1000	1000	1000		True VO2 (mL/min)	2000	2000	2000	2000		True VO2 (mL/min)	3000	3000	3000	3000		True VO2 (mL/min)	4000	4000	4000	4000
Error	-0.033135	0.0643356	-0.0180472	0.0689524		Error	0.0412019	0.0165503	0.0384334	0.029822		Error	0.0138224	0.00794995	0.0388012	0.0154353		Error	-0.00356144	-0.00698793	-0.0250437	-0.0123406
Reported VCO2 (mL/min)	-	947.142	-	953.544		Reported VCO2 (mL/min)	1839.61	-	1875.19	-		Reported VCO2 (mL/min)	2712.48	-	2689.26	-		Reported VCO2 (mL/min)	-	3384.93	-	3403.39
ratio-corrected VCO2 (mL/min)	-	1051.9	-	1056.27		ratio-corrected VCO2 (mL/min)	2044.53	-	2078.35	-		ratio-corrected VCO2 (mL/min)	3026.04	-	3008.19	-		ratio-corrected VCO2 (mL/min)	-	3802.01	-	3828.38
Trial 3						Trial 3						Trial 3						Trial 3
Variables	VM1	CM1	VM2	CM2		Variables	CM1	VM1	CM2	VM2		Variables	CM2	VM2	CM1	VM1		Variables	VM2	CM2	VM1	CM1
P Baro*	735.8	736.5	735.7	736.4		P Baro*	737.3	737.2	737.2	737.2		P Baro*	738.6	738.5	738.5	738.5		P Baro*	742	742	742	741.9
Temp.*	24.38	24.47	24.53	24.56		Temp.*	24.58	24.58	24.61	24.59		Temp.*	24.02	24.02	24.03	24.01		Temp.*	23.69	23.83	23.84	23.84
Humidity*	33.5	33.4	33.4	33.3		Humidity*	33.2	32.9	32.9	32.9		Humidity*	33.1	33.1	33.1	33.3		Humidity*	33.3	33.7	33.6	33.5
PH2O 100%hum*	22.785	22.922	23.06	23.06		PH2O 100%hum*	23.06	23.06	23.198	23.06		PH2O 100%hum*	22.377	22.377	22.377	22.377		PH2O 100%hum*	21.845	22.11	22.11	22.11
PH2O rel. %hum*	6.10638	6.12476	6.16163	6.14318		PH2O rel. %hum*	6.12474	6.06939	6.10571	6.06939		PH2O rel. %hum*	5.92543	5.92543	5.92543	5.96123		PH2O rel. %hum*	5.81951	5.96086	5.94317	5.92548
STPD*	0.88141	0.881966	0.880778	0.881556		STPD*	0.882606	0.882552	0.882419	0.882522		STPD*	0.886083	0.885962	0.885932	0.885949		STPD*	0.891313	0.890722	0.890713	0.890614
P Baro	732.242	-	732.809	-		P Baro	-	732.082	-	732.654		P Baro	-	731.159	-	730.489		P Baro	730.624	-	729.973	-
Temp.	22.9026	-	23.4852	-		Temp.	-	23.3822	-	23.587		Temp.	-	23.3509	-	23.1694		Temp.	23.6731	-	23.4743	-
Humidity	24.6113	-	29.09	-		Humidity	-	24.8814	-	31.4324		Humidity	-	28.912	-	24.0943		Humidity	27.9955	-	23.7775	-
PH2O 100%hum	20.9415	-	21.583	-		PH2O 100%hum	-	21.4535	-	21.714		PH2O 100%hum	-	21.4535	-	21.196		PH2O 100%hum	21.845	-	21.583	-
PH2O rel. %hum	4.12318	-	5.0228	-		PH2O rel. %hum	-	4.27034	-	5.46019		PH2O rel. %hum	-	4.96212	-	4.08563		PH2O rel. %hum	4.89249	-	4.10551	-
STPD	0.883898	0.7937	0.881759	0.7961		STPD	0.7937	0.882097	0.7961	0.880739		STPD	0.7937	0.880232	0.7926	0.881021		STPD	0.878713	0.7937	0.879467	0.7926
Ratio	0.997185	1.11121	0.998888	1.10734		Ratio	1.11201	1.00052	1.10843	1.00202		Ratio	1.1164	1.00651	1.11775	1.00559		Ratio	1.01434	1.12224	1.01279	1.12366
Reported VO2 (mL/min)	973.037	967.078	943.934	959.739		Reported VO2 (mL/min)	1899.44	2034.15	1859.49	2062.15		Reported VO2 (mL/min)	2701.39	3029.94	2797.24	2926.63		Reported VO2 (mL/min)	3872.74	3569.97	3838.44	3585.76
ratio-corrected VO2 (mL/min)	970.298	1074.62	942.884	1062.76		ratio-corrected VO2 (mL/min)	2112.21	2035.2	2061.11	2066.33		ratio-corrected VO2 (mL/min)	3015.82	3049.66	3126.63	2943		ratio-corrected VO2 (mL/min)	3928.28	4006.36	3887.53	4029.17
True VO2 (mL/min)	1000	1000	1000	1000		True VO2 (mL/min)	2000	2000	2000	2000		True VO2 (mL/min)	3000	3000	3000	3000		True VO2 (mL/min)	4000	4000	4000	4000
Error	-0.0297021	0.0746249	-0.0571162	0.0627606		Error	0.0561042	0.0175989	0.0305541	0.0331643		Error	0.00527472	0.0165535	0.0422094	-0.0190009		Error	-0.0179311	0.00158953	-0.0281178	0.00729374
Reported VCO2 (mL/min)	-	959.218	-	960.704		Reported VCO2 (mL/min)	1831.58	-	1846.11	-		Reported VCO2 (mL/min)	2634.76	-	2686.19	-		Reported VCO2 (mL/min)	-	3373.18	-	3434.07
ratio-corrected VCO2 (mL/min)	-	1065.89	-	1063.83		ratio-corrected VCO2 (mL/min)	2036.74	-	2046.28	-		ratio-corrected VCO2 (mL/min)	2941.43	-	3002.5	-		ratio-corrected VCO2 (mL/min)	-	3785.52	-	3858.74
Variables	Douglas Bag					Variables	Douglas Bag					Variables	Douglas Bag					Variables	Douglas Bag
P Baro* (mmHg)	735.7					P Baro* (mmHg)	737.2					P Baro* (mmHg)	738.4					P Baro* (mmHg)	741.9
Temp.* (˚C)	24.69					Temp.* (˚C)	24.59					Temp.* (˚C)	24.08					Temp.* (˚C)	23.83
Humidity* (%)	33.4					Humidity* (%)	32.9					Humidity* (%)	33.2					Humidity* (%)	33.8
PH2O 100%hum* (mmHg)	23.198					PH2O 100%hum* (mmHg)	23.06					PH2O 100%hum* (mmHg)	22.377					PH2O 100%hum* (mmHg)	22.11
PH2O rel. %hum* (mmHg)	6.19851					PH2O rel. %hum* (mmHg)	6.06939					PH2O rel. %hum* (mmHg)	5.94333					PH2O rel. %hum* (mmHg)	5.97854
STPD*	0.88026					STPD*	0.882522					STPD*	0.885641					STPD*	0.89058
Reported VO2 (mL/min)	1081.85					Reported VO2 (mL/min)	2163.7					Reported VO2 (mL/min)	3255.92					Reported VO2 (mL/min)	4359.25
VO2 Corrected (mL/min)	952.31					VO2 Corrected (mL/min)	1909.51					VO2 Corrected (mL/min)	2883.57					VO2 Corrected (mL/min)	3882.26
Reported VCO2 (mL/min)	1125					Reported VCO2 (mL/min)	2250					Reported VCO2 (mL/min)	3433.5					Reported VCO2 (mL/min)	4575
VO2 Corrected (mL/min)	990.293					VO2 Corrected (mL/min)	1985.68					VO2 Corrected (mL/min)	3040.85					VO2 Corrected (mL/min)	4074.4

## Sheet: Results - VO2
	1. Validity
																						* Error (mL/min) for Each Device, Each Trial, Day 1																		*Absolute Percent Error (|%|) for Each Device, Each Trial, Day 1
				1 L/min				2 L/min				3 L/min				4 L/min						1 L/min				2 L/min				3 L/min				4 L/min						1 L/min				2 L/min				3 L/min
				CM1	CM2	VM1	VM2	CM1	CM2	VM1	VM2	CM1	CM2	VM1	VM2	CM1	CM2	VM1	VM2			CM1	CM2	VM1	VM2	CM1	CM2	VM1	VM2	CM1	CM2	VM1	VM2	CM1	CM2	VM1	VM2			CM1	CM2	VM1	VM2	CM1	CM2	VM1	VM2	CM1	CM2
	Day 1	Trial	1	1073.3	1047.15	1018.52	906.852	2103.54	2061.17	2052.61	2061.53	3118.72	3057.68	2983.24	2970.51	4132.6	4144.77	3952.05	3946.97		Error (mL/min)	73.2998	47.1482	18.5184	-93.1475	103.541	61.1699	52.6104	61.5259	118.715	57.6823	-16.7642	-29.4905	132.599	144.768	-47.9457	-53.0326		Error (|%|)	0.0732998	0.0471482	0.0185184	0.0931475	0.0517705	0.0305849	0.0263052	0.0307629	0.0395718	0.0192274
			2	1080.69	1053.11	938.667	908.076	2095.91	2050.03	2064.4	2072.73	3058.14	3057.63	3003.52	2989.53	4004.44	3898.48	3916.92	3959.5			80.685	53.1142	-61.3334	-91.9241	95.9067	50.0288	64.3964	72.7257	58.1351	57.6349	3.51861	-10.4736	4.43593	-101.519	-83.0849	-40.5015			0.080685	0.0531142	0.0613334	0.0919241	0.0479534	0.0250144	0.0321982	0.0363629	0.0193784	0.0192116
			3	1059.92	1045.75	969.823	928.83	2081.76	2033.66	2067.44	2072.66	3147.32	3113.37	2931.5	3009.46	4039.39	4043.63	3867.53	3981.6			59.9234	45.7492	-30.1772	-71.1696	81.76	33.6563	67.4435	72.6572	147.323	113.366	-68.502	9.45877	39.3915	43.6259	-132.471	-18.3965			0.0599234	0.0457492	0.0301772	0.0711696	0.04088	0.0168282	0.0337217	0.0363286	0.0491077	0.0377888
		Average		1071.3	1048.67	975.669	914.586	2093.74	2048.29	2061.48	2068.97	3108.06	3076.23	2972.75	2989.83	4058.81	4028.96	3912.17	3962.69																				Mean Error (|%|)	0.0713028	0.0486705	0.0366763	0.0854138	0.046868	0.0241425	0.0307417	0.0344848	0.0360193	0.0254093
		SD		10.5239	3.91136	40.2457	12.3509	11.0516	13.8394	7.83386	6.44652	45.5391	32.1629	37.1375	19.4764	66.2513	123.797	42.4622	17.5372			*Error (mL/min) for Each Device for each Trial on Day 2
		CV		0.00982343	0.00372982	0.0412493	0.0135044	0.00527841	0.00675659	0.00380011	0.00311581	0.0146519	0.0104553	0.0124926	0.00651422	0.0163228	0.0307268	0.0108539	0.00442557			1 L/min				2 L/min				3 L/min				4 L/min						*Absolute Percent Error (|%|) for Each Device, Each Trial, Day 2
		Douglas Bag		1077.48				1943.1				2931.56				3958.38						CM1	CM2	VM1	VM2	CM1	CM2	VM1	VM2	CM1	CM2	VM1	VM2	CM1	CM2	VM1	VM2			1 L/min				2 L/min				3 L/min
		Trial	1	0.0732998	0.0471482	0.0185184	-0.0931475	0.0517705	0.0305849	0.0263052	0.0307629	0.0395718	0.0192274	-0.00558808	-0.00983015	0.0331498	0.036192	-0.0119864	-0.0132581		Error (mL/min)	74.4455	70.6808	6.38178	7.62812	124.727	84.6995	53.7185	95.8872	138.223	100.813	37.7284	25.3657	-9.35227	-26.2227	-94.0011	-3.51399			CM1	CM2	VM1	VM2	CM1	CM2	VM1	VM2	CM1	CM2
			2	0.080685	0.0531142	-0.0613334	-0.0919241	0.0479534	0.0250144	0.0321982	0.0363629	0.0193784	0.0192116	0.00117287	-0.00349119	0.00110898	-0.0253797	-0.0207712	-0.0101254			64.3356	68.9524	-33.135	-18.0472	82.4038	76.8668	33.1006	59.6441	116.404	41.4671	46.3058	23.8498	-49.3623	-27.9517	-100.175	-14.2458		Error (|%|)	0.0744455	0.0706808	0.00638178	0.00762812	0.0623635	0.0423498	0.0268592	0.0479436	0.0460743	0.0336042
			3	0.0599234	0.0457492	-0.0301772	-0.0711696	0.04088	0.0168282	0.0337217	0.0363286	0.0491077	0.0377888	-0.022834	0.00315292	0.00984788	0.0109065	-0.0331177	-0.00459913			74.6249	62.7606	-29.7021	-57.1162	112.208	61.1082	35.1977	66.3286	126.628	15.8242	-57.0028	49.6606	29.1749	6.35813	-112.471	-71.7245			0.0643356	0.0689524	0.033135	0.0180472	0.0412019	0.0384334	0.0165503	0.029822	0.0388012	0.0138224
		Mean % Error		0.0713028	0.0486705	-0.0243308	-0.0854138	0.046868	0.0241425	0.0307417	0.0344848	0.0360193	0.0254093	-0.00908307	-0.00338947	0.0147022	0.00723959	-0.0219585	-0.00932755																					0.0746249	0.0627606	0.0297021	0.0571162	0.0561042	0.0305541	0.0175989	0.0331643	0.0422094	0.00527472
																							Mean Measured Values for all trials both CM devices																Mean Error (|%|)	0.0711354	0.0674646	0.023073	0.0275972	0.0532232	0.0371124	0.0203361	0.0369767	0.0423616	0.0175671
	Day 2	Trial	1	1074.45	1070.68	1006.38	1007.63	2124.73	2084.7	2053.72	2095.89	3138.22	3100.81	3037.73	3025.37	3990.65	3973.78	3906	3996.49				1 L/min	2 L/min	3 L/min	4 L/min
			2	1064.34	1068.95	966.865	981.953	2082.4	2076.87	2033.1	2059.64	3116.4	3041.47	3046.31	3023.85	3950.64	3972.05	3899.83	3985.75			Mean (mL/min)	1064.64	2080.67	3091.02	4015.5	*NOTE: The lowest and highest error for a given trial using a CM device has been highlighted (e.g., CM range = 4-147 mL/min)
			3	1074.62	1062.76	970.298	942.884	2112.21	2061.11	2035.2	2066.33	3126.63	3015.82	2943	3049.66	4029.17	4006.36	3887.53	3928.28			SD	11.3013	26.3506	42.736	70.275															Mean Absolute Percent Error for all Devices across all Intensities
		Average		1071.14	1067.46	981.182	977.488	2106.45	2074.22	2040.67	2073.95	3127.08	3052.7	3009.01	3032.96	3990.15	3984.06	3897.78	3970.17																						Both CM	Both VM	CM1	CM2	VM1	VM2
		SD		5.88946	4.16445	21.8914	32.6022	21.7419	12.0155	11.3469	19.2871	10.9168	43.5937	57.3298	14.4841	39.271	19.329	9.4027	36.678				Mean Measured Values for all trials both VM devices																	Mean (|%|)	0.0370317	0.0251006	0.0428671	0.0311963	0.0229844	0.0272168
		CV		0.00549834	0.00390125	0.0223113	0.0333531	0.0103216	0.00579277	0.00556037	0.00929969	0.00349106	0.0142804	0.0190527	0.00477557	0.00984197	0.00485159	0.00241232	0.00923839				1 L/min	2 L/min	3 L/min	4 L/min														SD	0.0226032	0.0210341	0.0428671	0.0311963	0.0229844	0.0272168
		Douglas Bag		952.31				1909.51				2883.57				3882.26						Mean (mL/min)	962.231	2061.27	3001.14	3935.7	*NOTE: The lowest and highest error for a given trial using a VM device has been highlighted (e.g., VM range = 4-132 mL/min)
		Trial	1	0.0744455	0.0706808	0.00638178	0.00762812	0.0623635	0.0423498	0.0268592	0.0479436	0.0460743	0.0336042	0.0125761	0.00845524	-0.00233807	-0.00655568	-0.0235003	-0.000878498			SD	37.847	16.8974	38.7705	41.3556
			2	0.0643356	0.0689524	-0.033135	-0.0180472	0.0412019	0.0384334	0.0165503	0.029822	0.0388012	0.0138224	0.0154353	0.00794995	-0.0123406	-0.00698793	-0.0250437	-0.00356144
			3	0.0746249	0.0627606	-0.0297021	-0.0571162	0.0561042	0.0305541	0.0175989	0.0331643	0.0422094	0.00527472	-0.0190009	0.0165535	0.00729374	0.00158953	-0.0281178	-0.0179311				Mean Absolute Values for Douglas Bag measurements
		Mean % Error		0.0711354	0.0674646	-0.0188184	-0.0225117	0.0532232	0.0371124	0.0203361	0.0369767	0.0423616	0.0175671	0.00300349	0.0109862	-0.00246164	-0.00398469	-0.0255539	-0.00745703				1 L/min	2 L/min	3 L/min	4 L/min
	Error (mL/min)	Average		71.2191	58.0676	-21.5746	-53.9628	100.091	61.2549	51.0778	71.4614	117.571	64.4646	-9.11937	11.3952	24.4812	6.50981	-95.0248	-33.5692			Mean (mL)	1014.89	1926.31	2907.56	3920.32
		SD		7.62781	10.9097	29.1324	40.9045	16.9235	18.3364	14.352	13.1481	31.3975	36.606	47.5478	28.1715	61.5357	82.9725	28.6117	26.037			SD	88.5062	23.7506	33.9304	53.8237
	1 L/min					2 L/min					3 L/min					4 L/min							Mean Percent Error for all Devices across all Intensities
Both days	CM1	CM2	VM1	VM2	DB	CM1	CM2	VM1	VM2	DB	CM1	CM2	VM1	VM2	DB	CM1	CM2	VM1	VM2	DB			Both CM	Both VM	CM1	CM2	VM1	VM2	DB
Average%	0.0712191	0.0580676	-0.0215746	-0.0539628	0.014893	0.0500456	0.0306275	0.0255389	0.0357307	-0.0368458	0.0391905	0.0214882	-0.00303979	0.00379838	-0.0308121	0.00612029	0.00162745	-0.0237562	-0.00839229	-0.0199201		Mean (%)	0.0347983	-0.0057072	0.0416438	0.0279527	-0.00570791	-0.00570648	-0.0181713
SD	0.00762781	0.0109097	0.0291324	0.0409045	0.0885062	0.00846177	0.00916819	0.007176	0.00657403	0.0118753	0.0104658	0.012202	0.0158493	0.0093905	0.0113101	0.0153839	0.0207431	0.00715294	0.00650925	0.0134559		SD	0.0259759	0.032444	0.0104848	0.0132558	0.0148276	0.0158446	0.0405199
	2. Reliability
				1 L/min				2 L/min				3 L/min				4 L/min								1 L/min				2 L/min				3 L/min				4 L/min
	Between Days Comparison			CM1	CM2	VM1	VM2	CM1	CM2	VM1	VM2	CM1	CM2	VM1	VM2	CM1	CM2	VM1	VM2		Between Days Comparison			CM1	CM2	VM1	VM2	CM1	CM2	VM1	VM2	CM1	CM2	VM1	VM2	CM1	CM2	VM1	VM2		Douglas Bag (between-day differences)
	Difference	Trial	1	-1.14573	-23.5326	12.1366	-100.776	-21.1859	-23.5296	-1.10809	-34.3613	-19.5076	-43.1303	-54.4927	-54.8562	141.951	170.991	46.0554	-49.5186		Difference	Trial	1	0.00106749	0.022473	-0.0119159	0.111127	0.0100715	0.0114157	0.000539847	0.0166679	0.00625502	0.0141056	0.0182663	0.0184669	-0.0343492	-0.0412546	-0.0116535	0.012546		1 L/min	2 L/min	3 L/min	4 L/min
			2	16.3494	-15.8383	-28.1984	-73.877	13.5029	-26.838	31.2958	13.0816	-58.2685	16.1679	-42.7872	-34.3234	53.7982	-73.5671	17.0898	-26.2558				2	-0.0151288	0.0150394	0.0300409	0.0813555	-0.00644251	0.0130915	-0.0151598	-0.00631132	0.0190536	-0.0052877	0.0142457	0.0114812	-0.0134347	0.0188707	-0.00436308	0.00663108		-0.116167	-0.017286	-0.0163684	-0.0192297
			3	-14.7015	-17.0114	-0.475114	-14.0534	-30.4483	-27.4519	32.2458	6.32856	20.6948	97.5422	-11.4992	-40.2019	10.2166	37.2678	-19.9997	53.328				3	0.0138703	0.0162672	0.000489897	0.0151303	0.0146262	0.0134988	-0.0155969	-0.00305336	-0.00657538	-0.0313301	0.00392264	0.0133585	-0.00252924	-0.00921643	0.00517118	-0.0133936
		Average		0.167401	-18.7941	-5.51232	-62.902	-12.7104	-25.9398	20.8112	-4.98371	-19.0271	23.5266	-36.2597	-43.1271	68.6554	44.8971	14.3818	-7.4821			Average		-6.36474e-05	0.0179266	0.00620498	0.0692042	0.00608509	0.0126687	-0.0100723	0.00243441	0.00624441	-0.0075041	0.0121449	0.0144355	-0.016771	-0.0105334	-0.00361514	0.00192782
		SD		15.5671	4.1454	20.6339	44.3906	23.169	2.10975	18.9886	25.6648	39.4838	70.6244	22.2276	10.5743	67.1124	122.457	33.1107	53.9323			SD		0.0145326	0.00398494	0.0215544	0.0491383	0.0110857	0.00110406	0.00919298	0.0124337	0.0128145	0.0227988	0.007399	0.00361525	0.0161702	0.0300843	0.00843725	0.0135943		Mean Difference Percent Error
		Upper 95%CI		30.6788	-10.6691	34.9302	24.1035	32.7008	-21.8047	58.0288	45.3194	58.3612	161.95	7.3064	-22.4015	200.196	284.913	79.2788	98.2252			Upper 95%CI		0.0284203	0.025737	0.0484516	0.165515	0.027813	0.0148326	0.00794595	0.0268045	0.0313608	0.0371815	0.0266469	0.0215214	0.0149226	0.0484318	0.0129219	0.0285727		(all trials, intensities, and devices)
		Lower 95%CI		-30.344	-26.9191	-45.9548	-149.908	-58.1217	-30.0749	-16.4064	-55.2868	-96.4154	-114.897	-79.8258	-63.8528	-62.8849	-195.119	-50.5151	-113.189			Lower 95%CI		-0.0285476	0.0101161	-0.0360416	-0.0271069	-0.0156428	0.0105047	-0.0280905	-0.0219357	-0.018872	-0.0521897	-0.00235717	0.00734966	-0.0484647	-0.0694986	-0.0201522	-0.0247171		CM	VM
																																									0.00100656	0.011583
	3. Transferability
				1 L/min				2 L/min				3 L/min				4 L/min								1 L/min				2 L/min				3 L/min				4 L/min
	Between Device Comparison (DAY 1)			CM		VM		CM		VM		CM		VM		CM		VM			Between Device Comparison (DAY 1)			CM		VM		CM		VM		CM		VM		CM		VM
	Difference	Trial	1	26.1516		111.666		42.3712		-8.91552		61.033		12.7262		-12.1688		5.08684			Difference	Trial	1	-0.0243656		-0.109636		-0.0201428		0.00434351		-0.0195699		-0.00426591		0.0029446		-0.00128714
			2	27.5709		30.5907		45.878		-8.32931		0.500185		13.9922		105.955		-42.5833					2	-0.0255124		-0.0325895		-0.0218893		0.00403474		-0.000163559		-0.0046586		-0.0264593		0.0108717
			3	14.1742		40.9925		48.1037		-5.21369		33.9566		-77.9608		-4.23439		-114.074					3	-0.0133729		-0.042268		-0.0231072		0.0025218		-0.0107891		0.0265942		0.00104827		0.0294954
		Average		22.6322		61.083		45.4509		-7.48617		31.8299		-17.0808		29.8505		-50.5236				Average		-0.0210836		-0.0614977		-0.0217131		0.00363335		-0.0101742		0.00588989		-0.00748883		0.0130266
		SD		7.35914		44.1137		2.89002		1.98974		30.3224		52.7274		66.0275		59.9761				SD		0.00670227		0.0419686		0.00149005		0.000974928		0.00971778		0.0179315		0.0164563		0.015504
		CV		0.325162		0.722193		0.0635854		-0.265788		0.952637		-3.08694		2.21194		-1.18709				CV		-0.31789		-0.682441		-0.0686246		0.268328		-0.955142		3.04446		-2.19745		1.19018
	Between Device Comparison (DAY 2)			CM		VM		CM		VM		CM		VM		CM		VM			Between Device Comparison (DAY 2)			CM		VM		CM		VM		CM		VM		CM		VM
	Difference	Trial	1	3.76472		-1.24634		40.0274		-42.1688		37.4103		12.3627		16.8704		-90.4871			Difference	Trial	1	-0.00350388		0.00123844		-0.0188389		0.0205329		-0.0119209		-0.00406973		-0.00422749		0.0231662
			2	-4.61684		-15.0879		5.53706		-26.5435		74.9365		22.456		-21.4106		-85.9289					2	0.00433776		0.0156049		-0.00265898		0.0130557		-0.0240458		-0.00737155		0.00541953		0.022034
			3	11.8644		27.4141		51.1001		-31.1309		110.804		-106.663		22.8168		-40.7467					3	-0.0110405		-0.0282533		-0.0241927		0.0152962		-0.0354388		0.0362431		-0.0056629		0.0104814
		Average		3.67075		3.69331		32.2215		-33.281		74.3836		-23.9482		6.09221		-72.3876				Average		-0.00340219		-0.00380332		-0.0152302		0.0162949		-0.0238018		0.00826729		-0.00149029		0.0185605
		SD		8.241		21.6773		23.7634		8.03148		36.7		71.811		24.003		27.4964				SD		0.00768962		0.0223596		0.0112113		0.00383734		0.0117609		0.024284		0.00602696		0.00701961
		CV		2.24505		5.86934		0.737499		-0.241323		0.493388		-2.99859		3.93995		-0.37985				CV		-2.26019		-5.87897		-0.736121		0.235493		-0.494116		2.93736		-4.04416		0.378201
	Mean Between Device Comparison			CM		VM		CM		VM		CM		VM		CM		VM			Mean Between Device Comparison			CM		VM		CM		VM		CM		VM		CM		VM
	Difference	Average		13.1515		32.3882		38.8362		-20.3836		53.1068		-20.5145		17.9714		-61.4556			Difference	Average		-0.0122429		-0.0326505		-0.0184716		0.00996414		-0.016988		0.00707859		-0.00448956		0.0157936			Mean Percent Error
		SD		12.5176		44.2091		16.7847		15.0665		38.076		56.4708		46.2995		43.413				SD		0.0116366		0.0436247		0.00798584		0.00737326		0.012199		0.0191362		0.0115606		0.0111824			CM	VM
		CV		0.951799		1.36498		0.432191		-0.739146		0.71697		-2.75272		2.57629		-0.706412				CV		-0.950476		-1.33611		-0.432329		0.739979		-0.718094		2.7034		-2.57501		0.708036			-0.013048	4.64536e-05
[truncated: 6 more columns]

## Sheet: Example Calc. Sheet
	Step-by-Step example of STPDratio and how to compare "True" and Measured Values
	*NOTE: the error values calculated here are in original units (i.e., measured-expected) unless otherwise specified.
	Measurements at 4 L/min output, Day 1, Trial 1						Calculate "True" Measured vs. Measured Values using STPDratio (CM1, VM1)					DB Measured at 4L/min, Day 1
	Variables	CM1	CM2	VM1	VM2		Step 1:	Obtain P Baro, Temp, and PH2O rel. % *Humidity from Simulator & Hygrometer		Calculate Sim. STPD		Variables	Douglas Bag
	P Baro*	750.9	750.9	750.9	750.9			e.g., Simulator STPD factor for CM1-Trial 1 was 0.90 --> click on cell to see calc. in use		0.902239		P Baro*	750.5
	Temp.*	23.88	24.1	23.95	24.1			STPD factor equation used = [(PBaro – PH2O) / 760] x [273 / (273 + TRoom)]				Temp.*	23.55
	Humidity*	29.5	30.3	29.6	30.3			All exhaled volumes of air should be corrected to STPD				Humidity*	28.4
	PH2O 100%hum*	22.11	22.5125	22.2435	22.5125					Find & calc. analyzer STPD		PH2O 100%hum*	21.714
	PH2O rel. %hum*	5.21796	5.45703	5.26726	5.45703		Step 2:	Obtain the given STPD from COSMED device (found in raw COSMED excel file)		e.g., STPD = 0.8		PH2O rel. %hum*	4.93342
	STPD*	0.902239	0.901282	0.901967	0.901282			Calculate STPD from measured VO2Master Variables --> click on cell to see calculation in use		0.891244		STPD*	0.903104
	P Baro	-	-	739.053	739.765							uncorrected VO2	4383.08
	Temp.	-	-	23.3749	23.7736		Step 3:	Evidently, the Simulator and Metabolic analyzer assume different STPD values				STPD-corrected VO2	3958.38
	Humidity	-	-	21.6263	26.6564			*To compare "apples to apples" we must create a ratio to eliminate this discrepancy		Calc. the STPDratio		uncorrected VCO2	4485
	PH2O 100%hum	-	-	21.4535	21.9775			e.g., CM1: Divide Simulator STPD (0.902) by Device STPD (0.8) --> click on cell		1.12513		STPD-corrected VO2	4050.42
	PH2O rel. %hum	-	-	3.71168	4.68674			e.g., VM1: Divide Simulator STPD (0.902) by Device STPD (0.89) --> click on cell		1.01203
	STPD	0.8019	0.8053	0.891244	0.889729
	Ratio	1.12513	1.11919	1.01203	1.01299		Step 3:	We now have the STPDratio for both CM1 (1.13) and VM1 (1.01)
	Report VO2	3673.01	3703.37	3905.07	3896.37			Now we must correct the mean reported VO2 measurement for each device			Compare Simulator vs. DB Values using STPDratio
	ratio-corrected VO2	4132.6	4144.77	3952.05	3946.97			*Simply multiply the mean reported value by the ratio			Step 1:	Obtain P Baro, Temp, and PH2O rel. % *Humidity from Simulator/Hygrometer
	"True" VO2	4000	4000	4000	4000			e.g., CM1: True VO2 = (3673ml/min*1.13) = 4133
	Percent Error	0.0331498	0.036192	-0.0119864	-0.0132581			e.g., VM1: True VO2 = (3905ml/min*1.01) = 3952
	Report VCO2	3456.32	3564.37	-	-						Step 2:	Calculate the STPD ratio -->	0.903104
	ratio-corrected VCO2	3888.8	3989.2	-	-		Step 4:	We can now conduct a true comparison between Simulator and Metabolic analyzer				STPD factor = [(PBaro – PH2O) / 760] x [273 / (273 + TRoom)]
								Any discrepancies between Simulator & Analyzer are likely attributable to errors in gas measurement
								i.e., CM1 Subtract simulator VO2 (4000 mL/min; for error) then divide difference by mean ratio-corrected VO2 (4133 mL/min; for % error)			Step 3:	Multiply measured DB values by the the calculated STPD factor
	Final Table for 4 L/min, Day 1, Trial 1							You are left with an error of 133 mL/min or 3.31% for CM1 and -48 mL/min or -1.2% for VM1				4383mL/min * 0.90 = 3958mL/min
	CM1	CM2	VM1	VM2	DB
ratio-corrected VO2 (mL/min)	4132.6	4144.77	3952.05	3946.97	3958.38						Step 4:	For error, subtract measured vs. "true" value: 3958-4000= -42mL/min
Mean Error (mL/min)	132.599	144.768	-47.9457	-53.0326	-41.6213		*NOTE	A failure to apply the STPD ratio will result in a consistent underestimation				For relative (%) error: (3958/4000)-1 = -1.04%	-0.0104053
Mean absolute error (|mL/min|)	133	145	48	53	42
Relative Error (%)	0.0331498	0.036192	-0.0119864	-0.0132581	-0.0104053

## Sheet: Day 1 - VE
Measurements at 1 L/min output						Measurements at 2 L/min output						Measurements at 3 L/min output						Measurements at 4 L/min output
Trial 1						Trial 1	CM1	VM1	CM2	VM2		Trial 1	CM2	VM2	CM1	VM1		Trial 1	VM2	CM2	VM1	CM1
Variables	VM1	CM1	VM2	CM2		Variables	CM1	VM1	CM2	VM2		Variables	CM2	VM2	CM1	VM1		Variables	VM2	CM2	VM1	CM1
RQ	-	0.978333	-	1.01304		RQ	0.96	-	0.982162	-		RQ	0.966111	-	0.953333	-		RQ	-	0.961447	-	0.941184
BF (1/min)	15.07	14.9358	14.8867	14.9252		BF (1/min)	23.9924	24.0484	24.1051	24.1338		BF (1/min)	35.133	35.2094	35.2059	35.1939		BF (1/min)	49.9526	50.0237	50.1204	50.1613
VT (L)	2	2.16296	1.8825	2.15196		VT (L)	2.54557	2.54838	2.54619	2.56676		VT (L)	3.05633	2.96963	3.06011	2.98111		VT (L)	3.0725	3.06003	3.02711	3.07876
VE (L/min)	30.2346	32.3046	28.1121	32.1166		VE (L/min)	61.0755	61.4049	61.3765	62.0673		VE (L/min)	107.383	104.742	107.736	105.128		VE (L/min)	153.735	153.072	151.981	154.433
VCO2 (mL/min)	-	943.32	-	957.701		VCO2 (mL/min)	1817.86	-	1824.51	-		VCO2 (mL/min)	2646.48	-	2655.47	-		VCO2 (mL/min)	-	3564.37	-	3456.32
VO2 (mL/min)	1016.14	964.354	905.61	944.694		VO2 (mL/min)	1892.04	2049.85	1856.72	2060.17		VO2 (mL/min)	2739.32	2949.86	2782.81	2969.02		VO2 (mL/min)	3896.37	3703.37	3905.07	3673.01
FI O2 (%)	-	20.9092	-	20.8948		FI O2 (%)	20.91	-	20.9003	-		FI O2 (%)	20.9017	-	20.9	-		FI O2 (%)	-	20.9009	-	20.9253
FI CO2 (%)	-	0.06625	-	0.0691304		FI CO2 (%)	0.0662162	-	0.0737838	-		FI CO2 (%)	0.0725926	-	0.0677778	-		FI CO2 (%)	-	0.0810526	-	0.0825
FE O2 (%)	17.1854	17.2192	17.3325	17.243		FE O2 (%)	17.0943	17.203	17.1638	17.2154		FE O2 (%)	17.7563	17.7819	17.7093	17.7776		FE O2 (%)	18.0871	17.92	18.0539	17.997
Fe CO2 (%)	-	3.69167	-	3.7613		Fe CO2 (%)	3.76189	-	3.75973	-		Fe CO2 (%)	3.13296	-	3.14241	-		Fe CO2 (%)	-	2.97408	-	2.87342
BTPS	-	1.0201	-	1.0201		BTPS	1.0201	-	1.0201	-		BTPS	1.0201	-	1.0201	-		BTPS	-	1.0201	-	1.0201
ATPS-Corrected VT (L)	-	2.12034	-	2.10955		ATPS-Corrected VT (L)	2.49541	-	2.49602	-		ATPS-Corrected VT (L)	2.99611	-	2.99981	-		ATPS-Corrected VT (L)	-	2.99973	-	3.0181
ATPS-Corrected VE (L/min)	-	31.6681	-	31.4838		ATPS-Corrected VE (L/min)	59.8721	-	60.1672	-		ATPS-Corrected VE (L/min)	105.267	-	105.614	-		ATPS-Corrected VE (L/min)	-	150.056	-	151.391
Trial 2						Trial 2						Trial 2						Trial 2
Variables	VM1	CM1	VM2	CM2		Variables	CM1	VM1	CM2	VM2		Variables	CM2	VM2	CM1	VM1		Variables	VM2	CM2	VM1	CM1
RQ	-	1.00261	-	0.992083		RQ	0.969211	-	0.989459	-		RQ	0.997963	-	0.967407	-		RQ	-	0.988553	-	0.968947
BF (1/min)	14.8829	14.933	14.8796	15.0237		BF (1/min)	24.1121	24.1059	24.1332	24.13		BF (1/min)	35.0911	35.0906	35.1674	35.1706		BF (1/min)	50.218	50.2396	50.1368	50.1012
VT (L)	1.97125	2.18135	1.91542	2.16329		VT (L)	2.57218	2.57297	2.54865	2.57316		VT (L)	3.059	3.01204	3.07556	3.00019		VT (L)	3.05145	3.06925	3.04353	3.0583
VE (L/min)	29.4333	32.576	28.5675	32.4983		VE (L/min)	62.0214	62.17	61.5084	62.2295		VE (L/min)	107.348	105.878	108.164	105.705		VE (L/min)	153.503	154.196	152.864	153.222
VCO2 (mL/min)	-	975.61	-	944.399		VCO2 (mL/min)	1827.37	-	1830.65	-		VCO2 (mL/min)	2737.36	-	2639.97	-		VCO2 (mL/min)	-	3437.54	-	3448.55
VO2 (mL/min)	939.291	972.94	907.938	951.297		VO2 (mL/min)	1886.06	2062.09	1847.92	2068.96		VO2 (mL/min)	2741.92	2970.08	2732.05	2986.03		VO2 (mL/min)	3901.26	3478.65	3863.37	3557.76
FI O2 (%)	-	20.9017	-	20.8925		FI O2 (%)	20.92	-	20.9089	-		FI O2 (%)	20.9013	-	20.89	-		FI O2 (%)	-	20.89	-	20.8832
FI CO2 (%)	-	0.0608696	-	0.0691667		FI CO2 (%)	0.0731579	-	0.0764865	-		FI CO2 (%)	0.0742593	-	0.0792593	-		FI CO2 (%)	-	0.0907895	-	0.0846053
FE O2 (%)	17.3696	17.1913	17.3783	17.2737		FE O2 (%)	17.1682	17.2254	17.1916	17.2105		FE O2 (%)	17.7302	17.7922	17.7615	17.7719		FE O2 (%)	18.0796	18.0957	18.0985	18.0064
Fe CO2 (%)	-	3.77913	-	3.66792		Fe CO2 (%)	3.73184	-	3.76703	-		Fe CO2 (%)	3.23981	-	3.12222	-		Fe CO2 (%)	-	2.85895	-	2.89132
BTPS	-	1.0201	-	1.0201		BTPS	1.0201	-	1.0201	-		BTPS	1.0201	-	1.0201	-		BTPS	-	1.0201	-	1.0201
ATPS-Corrected VT (L)	-	2.13837	-	2.12067		ATPS-Corrected VT (L)	2.5215	-	2.49843	-		ATPS-Corrected VT (L)	2.99873	-	3.01495	-		ATPS-Corrected VT (L)	-	3.00877	-	2.99804
ATPS-Corrected VE (L/min)	-	31.9341	-	31.858		ATPS-Corrected VE (L/min)	60.7994	-	60.2964	-		ATPS-Corrected VE (L/min)	105.233	-	106.032	-		ATPS-Corrected VE (L/min)	-	151.157	-	150.203
																-
Trial 3						Trial 3						Trial 3						Trial 3
Variables	VM1	CM1	VM2	CM2		Variables	CM1	VM1	CM2	VM2		Variables	CM2	VM2	CM1	VM1		Variables	VM2	CM2	VM1	CM1
RQ	-	0.980417	-	1.00042		RQ	0.968378	-	0.998158	-		RQ	0.965	-	0.947963	-		RQ	-	0.980789	-	0.958421
BF (1/min)	14.9804	15.0367	14.985	15.0412		BF (1/min)	24.1557	24.1497	24.13	24.1222		BF (1/min)	35.0154	35.003	35.0576	35.0365		BF (1/min)	50.0662	50.1295	50.1582	50.1004
VT (L)	2.01625	2.16442	1.9625	2.15325		VT (L)	2.56162	2.55541	2.54745	2.58351		VT (L)	3.04483	3.00736	3.07846	3.01204		VT (L)	3.06605	3.06001	3.02224	3.05961
VE (L/min)	30.2796	32.5455	29.5058	32.3835		VE (L/min)	61.8814	61.8565	61.4698	62.4292		VE (L/min)	106.62	105.451	107.926	105.731		VE (L/min)	153.78	153.394	151.855	153.286
VCO2 (mL/min)	-	936.722	-	945.059		VCO2 (mL/min)	1814.4	-	1826.64	-		VCO2 (mL/min)	2694.35	-	2665.77	-		VCO2 (mL/min)	-	3536.44	-	3437.06
VO2 (mL/min)	971.313	955.195	929.389	945.09		VO2 (mL/min)	1874.05	2065.02	1833.62	2068.64		VO2 (mL/min)	2794.34	2989.72	2812.59	2913.82		VO2 (mL/min)	3920.19	3600.82	3811.13	3585.23
FI O2 (%)	-	20.9012	-	20.8933		FI O2 (%)	20.9008	-	20.9018	-		FI O2 (%)	20.9057	-	20.9061	-		FI O2 (%)	-	20.8804	-	20.8874
FI CO2 (%)	-	0.0604167	-	0.065		FI CO2 (%)	0.072973	-	0.07	-		FI CO2 (%)	0.0827778	-	0.0861111	-		FI CO2 (%)	-	0.0913158	-	0.0890789
FE O2 (%)	17.3504	17.2717	17.41	17.28		FE O2 (%)	17.1659	17.2005	17.2066	17.223		FE O2 (%)	17.6763	17.7558	17.6915	17.8456		FE O2 (%)	18.0708	17.9726	18.1182	17.9961
Fe CO2 (%)	-	3.63417	-	3.67875		Fe CO2 (%)	3.71405	-	3.75474	-		Fe CO2 (%)	3.22074	-	3.16685	-		Fe CO2 (%)	-	2.95842	-	2.88632
BTPS	-	1.0201	-	1.0201		BTPS	1.0201	-	1.0201	-		BTPS	1.0201	-	1.0201	-		BTPS	-	1.0201	-	1.0201
ATPS-Corrected VT (L)	-	2.12177	-	2.11082		ATPS-Corrected VT (L)	2.51115	-	2.49725	-		ATPS-Corrected VT (L)	2.98484	-	3.01781	-		ATPS-Corrected VT (L)	-	2.99972	-	2.99932
ATPS-Corrected VE (L/min)	-	31.9043	-	31.7454		ATPS-Corrected VE (L/min)	60.662	-	60.2586	-		ATPS-Corrected VE (L/min)	104.519	-	105.799	-		ATPS-Corrected VE (L/min)	-	150.372	-	150.266
Variables	Douglas Bag					Variables	Douglas Bag					Variables	Douglas Bag					Variables	Douglas Bag
BF (1/min)	15					BF (1/min)	24					BF (1/min)	35					BF (1/min)	50
VT (L)	2					VT (L)	2.5					VT (L)	3					VT (L)	3
VE (L/min)	30					VE (L/min)	60					VE (L/min)	105					VE (L/min)	150
FI O2 (%)	0.2093					FI O2 (%)	0.2093					FI O2 (%)	0.2093					FI O2 (%)	0.2093
FI CO2 (%)	0.003					FI CO2 (%)	0.003					FI CO2 (%)	0.003					FI CO2 (%)	0.003
FE O2 (%)	0.169					FE O2 (%)	0.173					FE O2 (%)	0.178					FE O2 (%)	0.18
Fe CO2 (%)	0.0409					Fe CO2 (%)	0.0369					Fe CO2 (%)	0.0322					Fe CO2 (%)	0.0299
VO2 (mL/min)	1206.62					VO2 (mL/min)	2173.23					VO2 (mL/min)	3269.82					VO2 (mL/min)	4383.08
VCO2 (mL/min)	1227					VCO2 (mL/min)	2214					VCO2 (mL/min)	3381					VCO2 (mL/min)	4485
RQ	1.01689					RQ	1.01876					RQ	1.034					RQ	1.02325

## Sheet: Day 2 - VE
Measurements at 1 L/min output						Measurements at 2 L/min output						Measurements at 3 L/min output						Measurements at 4 L/min output
Trial 1						Trial 1	CM1	VM1	CM2	VM2		Trial 1	CM2	VM2	CM1	VM1		Trial 1	VM2	CM2	VM1	CM1
Variables	VM1	CM1	VM2	CM2		Variables	CM1	VM1	CM2	VM2		Variables	CM2	VM2	CM1	VM1		Variables	VM2	CM2	VM1	CM1
RQ	-	1.00783	-	0.99625		RQ	0.957568	-	0.98027	-		RQ	0.973889	-	0.947963	-		RQ	-	0.955789	-	0.956447
BF (1/min)	14.9825	15.0539	15.0122	15.0221		BF (1/min)	23.9257	24.0797	24.1222	24.0357		BF (1/min)	35.1139	35.212	35.2135	35.0774		BF (1/min)	49.9732	50.0243	50.0689	50.145
VT (L)	2.01458	2.18857	2.04957	2.17146		VT (L)	2.57943	2.56054	2.56135	2.56135		VT (L)	3.0798	3.0037	3.08181	2.99057		VT (L)	3.05776	3.0683	3.05368	3.081
VE (L/min)	30.2717	32.9444	30.8557	32.6178		VE (L/min)	61.714	61.8005	61.7878	61.7027		VE (L/min)	108.148	105.936	108.524	105.088		VE (L/min)	153.054	153.487	153.172	154.495
VCO2 (mL/min)	-	972.144	-	959.988		VCO2 (mL/min)	1828.01	-	1845.46	-		VCO2 (mL/min)	2704.31	-	2655.85	-		VCO2 (mL/min)	-	3384.58	-	3396.53
VO2 (mL/min)	1006.37	964.289	996.254	963.867		VO2 (mL/min)	1911.07	2054.64	1880.77	2092.61		VO2 (mL/min)	2776.95	3005.45	2803.35	3023.08		VO2 (mL/min)	3947.23	3542.42	3860.61	3551.94
FI O2 (%)	-	20.89	-	20.8796		FI O2 (%)	20.8935	-	20.9068	-		FI O2 (%)	20.9102	-	20.9002	-		FI O2 (%)	-	20.9018	-	20.9032
FI CO2 (%)	-	0.0686957	-	0.0670833		FI CO2 (%)	0.0854054	-	0.0843243	-		FI CO2 (%)	0.0640741	-	0.062963	-		FI CO2 (%)	-	0.0809211	-	0.0830263
FE O2 (%)	17.1846	17.2017	17.287	17.1712		FE O2 (%)	17.0278	17.1692	17.0989	17.0832		FE O2 (%)	17.6978	17.7183	17.6765	17.6774		FE O2 (%)	18.0041	18.0203	18.0742	18.0292
Fe CO2 (%)	-	3.78087	-	3.76417		Fe CO2 (%)	3.8173	-	3.83622	-		Fe CO2 (%)	3.21056	-	3.15019	-		Fe CO2 (%)	-	2.86	-	2.85632
BTPS	-	1.0202	-	1.0202		BTPS	1.0202	-	1.0202	-		BTPS	1.0202	-	1.0202	-		BTPS	-	1.0202	-	1.0202
ATPS-Corrected VT (L)	-	2.14523	-	2.12846		ATPS-Corrected VT (L)	2.52836	-	2.51064	-		ATPS-Corrected VT (L)	3.01882	-	3.02079	-		ATPS-Corrected VT (L)	-	3.00755	-	3.02
ATPS-Corrected VE (L/min)	-	32.2921	-	31.972		ATPS-Corrected VE (L/min)	60.4921	-	60.5644	-		ATPS-Corrected VE (L/min)	106.007	-	106.376	-		ATPS-Corrected VE (L/min)	-	150.448	-	151.436
Trial 2						Trial 2						Trial 2						Trial 2
Variables	VM1	CM1	VM2	CM2		Variables	CM1	VM1	CM2	VM2		Variables	CM2	VM2	CM1	VM1		Variables	VM2	CM2	VM1	CM1
RQ	-	0.988333	-	0.987083		RQ	0.981316	-	1	-		RQ	0.995556	-	0.96537	-		RQ	-	0.958026	-	0.969079
BF (1/min)	14.9761	15.0267	14.9809	15.0396		BF (1/min)	24.1174	24.1086	24.1418	24.1324		BF (1/min)	35.1519	35.1467	35.2046	34.9865		BF (1/min)	50.1592	50.2057	50.1153	50.1562
VT (L)	1.97478	2.16475	2.00609	2.157		VT (L)	2.57439	2.55	2.56363	2.54784		VT (L)	3.0873	3.01296	3.07248	3.04741		VT (L)	3.05079	3.06143	3.03184	3.05889
VE (L/min)	29.6478	32.5266	30.1365	32.4372		VE (L/min)	62.0883	61.5995	61.894	61.6127		VE (L/min)	108.528	106.068	108.172	106.796		VE (L/min)	153.273	153.7	152.227	153.42
VCO2 (mL/min)	-	947.142	-	953.544		VCO2 (mL/min)	1839.61	-	1875.19	-		VCO2 (mL/min)	2712.48	-	2689.26	-		VCO2 (mL/min)	-	3384.93	-	3403.39
VO2 (mL/min)	969.117	958.336	983.718	964.991		VO2 (mL/min)	1873.68	2033.15	1873.85	2055.6		VO2 (mL/min)	2726.31	3004.42	2786	3029.82		VO2 (mL/min)	3931.54	3536.32	3848.68	3512.07
FI O2 (%)	-	20.8821	-	20.8917		FI O2 (%)	20.8716	-	20.8921	-		FI O2 (%)	20.91	-	20.8906	-		FI O2 (%)	-	20.8964	-	20.8807
FI CO2 (%)	-	0.0658333	-	0.0729167		FI CO2 (%)	0.0871053	-	0.0771053	-		FI CO2 (%)	0.0725926	-	0.0738889	-		FI CO2 (%)	-	0.0888158	-	0.0911842
FE O2 (%)	17.2435	17.1838	17.24	17.1633		FE O2 (%)	17.0837	17.1943	17.0884	17.1459		FE O2 (%)	17.7533	17.72	17.6644	17.7191		FE O2 (%)	18.0191	18.0236	18.0633	18.0112
Fe CO2 (%)	-	3.72833	-	3.76667		Fe CO2 (%)	3.81974	-	3.88368	-		Fe CO2 (%)	3.21722	-	3.21037	-		Fe CO2 (%)	-	2.86408	-	2.89
BTPS	-	1.0202	-	1.0202		BTPS	1.0202	-	1.0202	-		BTPS	1.0202	-	1.0202	-		BTPS	-	1.0202	-	1.0202
ATPS-Corrected VT (L)	-	2.12189	-	2.11429		ATPS-Corrected VT (L)	2.52342	-	2.51287	-		ATPS-Corrected VT (L)	3.02617	-	3.01165	-		ATPS-Corrected VT (L)	-	3.00082	-	2.99833
ATPS-Corrected VE (L/min)	-	31.8826	-	31.795		ATPS-Corrected VE (L/min)	60.859	-	60.6685	-		ATPS-Corrected VE (L/min)	106.379	-	106.03	-		ATPS-Corrected VE (L/min)	-	150.656	-	150.383
																-
Trial 3						Trial 3						Trial 3						Trial 3
Variables	VM1	CM1	VM2	CM2		Variables	CM1	VM1	CM2	VM2		Variables	CM2	VM2	CM1	VM1		Variables	VM2	CM2	VM1	CM1
RQ	-	0.99125	-	1.00042		RQ	0.964324	-	0.993243	-		RQ	0.975556	-	0.960185	-		RQ	-	0.945	-	0.958421
BF (1/min)	14.9983	15.0479	14.9922	15.0542		BF (1/min)	23.9868	23.973	23.9957	23.9849		BF (1/min)	35.05	35.0313	35.0878	35.0742		BF (1/min)	50.1391	50.1607	50.1553	50.1951
VT (L)	1.9813	2.16583	1.9287	2.16933		VT (L)	2.56651	2.54189	2.55684	2.53865		VT (L)	3.06641	3.04685	3.08404	2.97415		VT (L)	3.03831	3.07217	3.02467	3.07858
VE (L/min)	29.787	32.5909	28.9887	32.6562		VE (L/min)	61.5646	61.0692	61.353	61.0108		VE (L/min)	107.479	106.921	108.214	104.486		VE (L/min)	152.615	154.102	151.962	154.527
VCO2 (mL/min)	-	959.218	-	960.704		VCO2 (mL/min)	1831.58	-	1846.11	-		VCO2 (mL/min)	2634.76	-	2686.19	-		VCO2 (mL/min)	-	3373.18	-	3434.07
VO2 (mL/min)	973.037	967.078	943.934	959.739		VO2 (mL/min)	1899.44	2034.15	1859.49	2062.15		VO2 (mL/min)	2701.39	3029.94	2797.24	2926.63		VO2 (mL/min)	3872.74	3569.97	3838.44	3585.76
FI O2 (%)	-	20.91	-	20.8542		FI O2 (%)	20.9024	-	20.8924	-		FI O2 (%)	20.8915	-	20.8817	-		FI O2 (%)	-	20.9114	-	20.89
FI CO2 (%)	-	0.0695833	-	0.0679167		FI CO2 (%)	0.0789189	-	0.0772973	-		FI CO2 (%)	0.0762963	-	0.0796296	-		FI CO2 (%)	-	0.0886842	-	0.0907895
FE O2 (%)	17.2409	17.1775	17.2422	17.1617		FE O2 (%)	17.0446	17.1597	17.0905	17.097		FE O2 (%)	17.742	17.7172	17.6483	17.7579		FE O2 (%)	18.0479	18.0266	18.0648	17.9892
Fe CO2 (%)	-	3.7775	-	3.76292		Fe CO2 (%)	3.82784	-	3.85622	-		Fe CO2 (%)	3.16519	-	3.21259	-		Fe CO2 (%)	-	2.84632	-	2.89513
BTPS	-	1.0202	-	1.0202		BTPS	1.0202	-	1.0202	-		BTPS	1.0202	-	1.0202	-		BTPS	-	1.0202	-	1.0202
ATPS-Corrected VT (L)	-	2.12295	-	2.12638		ATPS-Corrected VT (L)	2.5157	-	2.50621	-		ATPS-Corrected VT (L)	3.00569	-	3.02297	-		ATPS-Corrected VT (L)	-	3.01134	-	3.01762
ATPS-Corrected VE (L/min)	-	31.9456	-	32.0096		ATPS-Corrected VE (L/min)	60.3456	-	60.1382	-		ATPS-Corrected VE (L/min)	105.351	-	106.071	-		ATPS-Corrected VE (L/min)	-	151.05	-	151.467
Variables	Douglas Bag					Variables	Douglas Bag					Variables	Douglas Bag					Variables	Douglas Bag
BF (1/min)	15					BF (1/min)	24					BF (1/min)	35					BF (1/min)	50
VT (L)	2					VT (L)	2.5					VT (L)	3					VT (L)	3
VE (L/min)	30					VE (L/min)	60					VE (L/min)	105					VE (L/min)	150
FI O2 (%)	0.2093					FI O2 (%)	0.2093					FI O2 (%)	0.2093					FI O2 (%)	0.2093
FI CO2 (%)	0.003					FI CO2 (%)	0.003					FI CO2 (%)	0.003					FI CO2 (%)	0.003
FE O2 (%)	0.173					FE O2 (%)	0.173					FE O2 (%)	0.178					FE O2 (%)	0.18
Fe CO2 (%)	0.0375					Fe CO2 (%)	0.0375					Fe CO2 (%)	0.0327					Fe CO2 (%)	0.0305
VO2 (mL/min)	1081.85					VO2 (mL/min)	2163.7					VO2 (mL/min)	3255.92					VO2 (mL/min)	4359.25
VCO2 (mL/min)	1125					VCO2 (mL/min)	2250					VCO2 (mL/min)	3433.5					VCO2 (mL/min)	4575
RQ	1.03989					RQ	1.03989					RQ	1.05454					RQ	1.04949

## Sheet: Results - VE
	Breathing Frequency (BPM)			1 L/min				2 L/min				3 L/min				4 L/min
				CM1	CM2	VM1	VM2	CM1	CM2	VM1	VM2	CM1	CM2	VM1	VM2	CM1	CM2	VM1	VM2			*Error (BPM) for Each Device, Each Trial, Day 1																		*Absolute Percent Error (|%|) for Each Device, Each Trial, Day 1
	Day 1	Trial	1	14.9358	14.9252	15.07	14.8867	23.9924	24.1051	24.0484	24.1338	35.2059	35.133	35.1939	35.2094	50.1613	50.0237	50.1204	49.9526			15.0 BPM				24.0 BPM				35.0 BPM				50.0 BPM						15.0 BPM				24.0 BPM				35.0 BPM
			2	14.933	15.0237	14.8829	14.8796	24.1121	24.1332	24.1059	24.13	35.1674	35.0911	35.1706	35.0906	50.1012	50.2396	50.1368	50.218			CM1	CM2	VM1	VM2	CM1	CM2	VM1	VM2	CM1	CM2	VM1	VM2	CM1	CM2	VM1	VM2			CM1	CM2	VM1	VM2	CM1	CM2	VM1	VM2	CM1	CM2
			3	15.0367	15.0412	14.9804	14.985	24.1557	24.13	24.1497	24.1222	35.0576	35.0154	35.0365	35.003	50.1004	50.1295	50.1582	50.0662		Error (BPM)	-0.0641667	-0.0747826	0.07	-0.113333	-0.00756757	0.105135	0.0483784	0.133784	0.205926	0.132963	0.193889	0.209444	0.161316	0.0236842	0.120395	-0.0473684		Error (BPM)	0.00427778	0.00498551	0.00466667	0.00755556	0.000315315	0.00438063	0.00201577	0.00557432	0.0058836	0.00379894
		Average		14.9685	14.9967	14.9778	14.9171	24.0867	24.1228	24.1014	24.1286	35.1436	35.0798	35.1336	35.101	50.121	50.1309	50.1385	50.0789			-0.0669565	0.02375	-0.117083	-0.120417	0.112105	0.133243	0.105946	0.13	0.167407	0.0911111	0.170556	0.0905556	0.101184	0.239605	0.136824	0.218026			0.00446377	0.00158333	0.00780556	0.00802778	0.00467105	0.0055518	0.00441441	0.00541667	0.00478307	0.00260317
		SD		0.059038	0.0625546	0.0935696	0.0589241	0.0845264	0.0153777	0.0508317	0.00592749	0.0769694	0.0596046	0.0849484	0.103609	0.0349471	0.107968	0.0189346	0.133157			0.0366667	0.04125	-0.0195833	-0.015	0.155676	0.13	0.14973	0.122162	0.0575926	0.0153704	0.0364815	0.00301887	0.100395	0.129474	0.158158	0.0661842			0.00244444	0.00275	0.00130556	0.001	0.00648649	0.00541667	0.00623874	0.00509009	0.0016455	0.000439153
		CV		0.00394415	0.00417122	0.00624723	0.00395011	0.00350925	0.000637477	0.00210908	0.000245662	0.00219014	0.00169911	0.00241787	0.00295173	0.000697255	0.00215372	0.000377646	0.00265894																				Mean Error	0.00372866	0.00310628	0.00459259	0.00552778	0.00382428	0.00511637	0.00422297	0.00536036	0.00410406	0.00228042
		Douglas Bag		15				24				35				50
		Trial	1	-0.00427778	-0.00498551	0.00466667	-0.00755556	-0.000315315	0.00438063	0.00201577	0.00557432	0.0058836	0.00379894	0.00553968	0.00598413	0.00322632	0.000473684	0.00240789	-0.000947368
			2	-0.00446377	0.00158333	-0.00780556	-0.00802778	0.00467105	0.0055518	0.00441441	0.00541667	0.00478307	0.00260317	0.00487302	0.0025873	0.00202368	0.00479211	0.00273647	0.00436053
			3	0.00244444	0.00275	-0.00130556	-0.001	0.00648649	0.00541667	0.00623874	0.00509009	0.0016455	0.000439153	0.00104233	8.62534e-05	0.00200789	0.00258947	0.00316316	0.00132368
		Mean % Error		-0.00209903	-0.000217391	-0.00148148	-0.00552778	0.00361407	0.00511637	0.00422297	0.00536036	0.00410406	0.00228042	0.00381834	0.00288589	0.0024193	0.00261842	0.00276917	0.00157895
	Day 2	Trial	1	15.0539	15.0221	14.9825	15.0122	23.9257	24.1222	24.0797	24.0357	35.2135	35.1139	35.0774	35.212	50.145	50.0243	50.0689	49.9732
			2	15.0267	15.0396	14.9761	14.9809	24.1174	24.1418	24.1086	24.1324	35.2046	35.1519	34.9865	35.1467	50.1562	50.2057	50.1153	50.1592			*Error (BPM) for Each Device, Each Trial, Day 2																		*Absolute Percent Error (|%|) for Each Device, Each Trial, Day 2
			3	15.0479	15.0542	14.9983	14.9922	23.9868	23.9957	23.973	23.9849	35.0878	35.05	35.0742	35.0313	50.1951	50.1607	50.1553	50.1391			15.0 BPM				24.0 BPM				35.0 BPM				50.0 BPM						15.0 BPM				24.0 BPM				35.0 BPM
		Average		15.0428	15.0386	14.9856	14.9951	24.0099	24.0866	24.0538	24.051	35.1686	35.1052	35.046	35.13	50.1654	50.1302	50.1132	50.0905			CM1	CM2	VM1	VM2	CM1	CM2	VM1	VM2	CM1	CM2	VM1	VM2	CM1	CM2	VM1	VM2			CM1	CM2	VM1	VM2	CM1	CM2	VM1	VM2	CM1	CM2
		SD		0.0143171	0.0160637	0.0114106	0.0158522	0.0979255	0.0793208	0.0714623	0.0749664	0.0701713	0.0514729	0.0515669	0.0915158	0.0263159	0.0944126	0.0432306	0.102106		Error (BPM)	0.053913	0.0220833	-0.0175	0.0121739	-0.0743243	0.122162	0.0797297	0.0356757	0.213519	0.113889	0.0773585	0.212037	0.145	0.0243421	0.0689474	-0.0268421		Error (BPM)	0.0035942	0.00147222	0.00116667	0.000811594	0.00309685	0.00509009	0.00332207	0.00148649	0.00610053	0.00325397
		CV		0.000951759	0.00106817	0.000761439	0.00105716	0.00407854	0.00329316	0.00297094	0.00311698	0.00199528	0.00146625	0.00147141	0.00260506	0.000524582	0.00188335	0.000862659	0.00203844			0.0266667	0.0395833	-0.023913	-0.0191304	0.117368	0.141842	0.108649	0.132432	0.20463	0.151852	-0.0135185	0.146667	0.156184	0.205658	0.115263	0.159211			0.00177778	0.00263889	0.0015942	0.00127536	0.00489035	0.00591009	0.00452703	0.00551802	0.00584656	0.00433862
		Douglas Bag		15				24				35				50						0.0479167	0.0541667	-0.00173913	-0.00782609	-0.0132432	-0.00432432	-0.027027	-0.0151351	0.0877778	0.05	0.0741509	0.0312963	0.195132	0.160658	0.155333	0.139091			0.00319444	0.00361111	0.000115942	0.000521739	0.000551802	0.00018018	0.00112613	0.000630631	0.00250794	0.00142857
		Trial	1	0.0035942	0.00147222	-0.00116667	0.000811594	-0.00309685	0.00509009	0.00332207	0.00148649	0.00610053	0.00325397	0.00221024	0.0060582	0.0029	0.000486842	0.00137895	-0.000536842																				Mean Error	0.00285548	0.00257407	0.000958937	0.000869565	0.00284633	0.00372679	0.00299174	0.00254505	0.00481834	0.00300705
			2	0.00177778	0.00263889	-0.0015942	-0.00127536	0.00489035	0.00591009	0.00452703	0.00551802	0.00584656	0.00433862	-0.000386243	0.00419048	0.00312368	0.00411316	0.00230526	0.00318421
			3	0.00319444	0.00361111	-0.000115942	-0.000521739	-0.000551802	-0.00018018	-0.00112613	-0.000630631	0.00250794	0.00142857	0.0021186	0.00089418	0.00390263	0.00321316	0.00310667	0.00278182
		Mean % Error		0.00285548	0.00257407	-0.000958937	-0.000328502	0.000413901	0.00360667	0.00224099	0.00212462	0.00481834	0.00300705	0.0013142	0.00371429	0.00330877	0.00260439	0.00226363	0.00180973																							Mean Absolute Percent Error (|%|) for all Devices across
																																										Both CM	Both VM	CM1	CM2	VM1	VM2
	Day 1 & 2	Average		0.000378221	0.00117834	-0.00122021	-0.00292814	0.00201399	0.00436152	0.00323198	0.00374249	0.0044612	0.00264374	0.00256627	0.00330009	0.00286404	0.0026114	0.0025164	0.00169434		Mean Error (BPM)																				Mean (%)	0.00330869	0.00302938	0.00348815	0.00312922	0.00289864	0.00316013
		SD		0.00373162	0.00312298	0.00398476	0.00383784	0.00383318	0.00228414	0.00255328	0.0026586	0.00192233	0.0014777	0.00225961	0.00253887	0.000737266	0.00181422	0.000658072	0.00212627		CM1	CM2	VM1	VM2																	SD	0.00172702	0.00221294	0.00348815	0.00312922	0.00289864	0.00316013
	Absolute	Average		0.00567331	0.0176751	-0.0183031	-0.0439221	0.0483357	0.104676	0.0775676	0.0898198	0.156142	0.0925309	0.0898195	0.115503	0.143202	0.13057	0.12582	0.0847169		0.0883382	0.0863631	0.068726	0.0615294
		SD		0.0559743	0.0468447	0.0597714	0.0575676	0.0919963	0.0548193	0.0612788	0.0638064	0.0672817	0.0517195	0.0790863	0.0888604	0.0368633	0.0907109	0.0329036	0.106313		0.0630289	0.0610236	0.05826	0.0791369
	Breathing Frequency (BPM)			1 L/min				2 L/min				3 L/min				4 L/min
	Between Days Comparison			CM1	CM2	VM1	VM2	CM1	CM2	VM1	VM2	CM1	CM2	VM1	VM2	CM1	CM2	VM1	VM2
	Difference	Trial	1	-0.11808	-0.0968659	0.0875	-0.125507	0.0667568	-0.017027	-0.0313514	0.0981081	-0.00759259	0.0190741	0.11653	-0.00259259	0.0163158	-0.000657895	0.0514474	-0.0205263
			2	-0.0936232	-0.0158333	-0.0931703	-0.101286	-0.00526316	-0.00859886	-0.0027027	-0.00243243	-0.0372222	-0.0607407	0.184074	-0.0561111	-0.055	0.0339474	0.0215604	0.0588158
			3	-0.01125	-0.0129167	-0.0178442	-0.00717391	0.168919	0.134324	0.176757	0.137297	-0.0301852	-0.0346296	-0.0376695	-0.0282774	-0.0947368	-0.0311842	0.00282456	-0.0729067
		Average		-74.3176	-41.872	-7.83816	-77.9891	76.8042	36.2328	47.5676	77.6577	-25	-25.4321	87.645	-28.9937	-44.4737	0.701754	25.2774	-11.5391
		SD		55.9703	47.6485	90.7498	62.5121	87.5246	85.0542	112.794	72.0747	15.4804	40.6946	113.659	26.7664	56.2697	32.5871	24.5236	66.3195
		Upper 95%CI		35.3842	51.5191	170.031	44.5346	248.352	202.939	268.645	218.924	5.34162	54.3292	310.416	23.4685	65.8148	64.5724	73.3437	118.447
		Lower 95%CI		-184.019	-135.263	-185.708	-200.513	-94.7441	-130.473	-173.509	-63.6088	-55.3416	-105.193	-135.126	-81.4559	-154.762	-63.1689	-22.7888	-141.525
	Breathing Frequency (BPM)			1 L/min				2 L/min				3 L/min				4 L/min
	Between Device Comparison (DAY 1)			CM		VM		CM		VM		CM		VM		CM		VM
	Day 1	Trial	1	0.0106159		0.183333		-0.112703		-0.0854054		0.072963		-0.0155556		0.137632		0.167763
			2	-0.0907065		0.00333333		-0.021138		-0.0240541		0.0762963		0.08		-0.138421		-0.0812028
			3	-0.00458333		-0.00458333		0.0256757		0.0275676		0.0422222		0.0334626		-0.0290789		0.0919737
		Average		-0.0282246		0.0606944		-0.036055		-0.0272973		0.0638272		0.0326357		-0.00995614		0.0595114
		SD		0.054642		0.106282		0.0703849		0.0565563		0.0187845		0.0477831		0.139016		0.127618
		CV		-1.93597		1.7511		-1.95215		-2.07186		0.294303		1.46414		-13.9629		2.14443
	Between Device Comparison (DAY 2)			CM		VM		CM		VM		CM		VM		CM		VM
	Day 2	Trial	1	0.0318297		-0.0296739		-0.196486		0.0440541		0.0996296		-0.134679		0.120658		0.0957895
			2	-0.0129167		-0.00478261		-0.0244737		-0.0237838		0.0527778		-0.160185		-0.0494737		-0.0439474
			3	-0.00625		0.00608696		-0.00891892		-0.0118919		0.0377778		0.0428546		0.0344737		0.0162424
		Average		0.00422101		-0.00945652		-0.0766264		0.00279279		0.0633951		-0.084003		0.0352193		0.0226948
		SD		0.0241411		0.0183329		0.104093		0.0362246		0.0322639		0.1106		0.0850682		0.0700915
		CV		5.71926		-1.93865		-1.35845		12.9708		0.508934		-1.31662		2.41539		3.08843
	Mean Between Device Comparison			CM		VM		CM		VM		CM		VM		CM		VM
	Difference	Average		-0.0120018		0.025619		-0.0563407		-0.0122523		0.0636111		-0.0256837		0.0126316		0.0411031
		SD		0.041752		0.0782888		0.08252		0.0455627		0.0236132		0.0994364		0.106005		0.0942672
		CV		-3.47881		3.05589		-1.46466		-3.71872		0.371212		-3.87158		8.39208		2.29343
	Tidal Volume (L, BTPS)			1 L/min				2 L/min				3 L/min				4 L/min					Tidal Volume (L; ATPS-Corrected)			1 L/min				2 L/min				3 L/min				4 L/min
				CM1	CM2	VM1	VM2	CM1	CM2	VM1	VM2	CM1	CM2	VM1	VM2	CM1	CM2	VM1	VM2					CM1	CM2	VM1	VM2	CM1	CM2	VM1	VM2	CM1	CM2	VM1	VM2	CM1	CM2	VM1	VM2			*Error (L) for Each Device, Each Trial, Day 1
	Day 1	Trial	1	2.16296	2.15196	2	1.8825	2.54557	2.54619	2.54838	2.56676	3.06011	3.05633	2.98111	2.96963	3.07876	3.06003	3.02711	3.0725		Day 1	Trial	1	2.12034	2.10955	2	1.8825	2.49541	2.49602	2.54838	2.56676	2.99981	2.99611	2.98111	2.96963	3.0181	2.99973	3.02711	3.0725			2.00 L				2.50 L
			2	2.18135	2.16329	1.97125	1.91542	2.57218	2.54865	2.57297	2.57316	3.07556	3.059	3.00019	3.01204	3.0583	3.06925	3.04353	3.05145				2	2.13837	2.12067	1.97125	1.91542	2.5215	2.49843	2.57297	2.57316	3.01495	2.99873	3.00019	3.01204	2.99804	3.00877	3.04353	3.05145			CM1	CM2	VM1	VM2	CM1	CM2	VM1	VM2
			3	2.16442	2.15325	2.01625	1.9625	2.56162	2.54745	2.55541	2.58351	3.07846	3.04483	3.01204	3.00736	3.05961	3.06001	3.02224	3.06605				3	2.12177	2.11082	2.01625	1.9625	2.51115	2.49725	2.55541	2.58351	3.01781	2.98484	3.01204	3.00736	2.99932	2.99972	3.02224	3.06605		Error (L)	0.12034	0.109554	0	-0.1175	-0.00459017	-0.0039808	0.0483784	0.0667568
		Average		2.16957	2.15617	1.99583	1.92014	2.55979	2.54743	2.55892	2.57448	3.07138	3.05339	2.99778	2.99634	3.06556	3.0631	3.03096	3.06333			Average		2.12683	2.11368	1.99583	1.92014	2.50935	2.49723	2.55892	2.57448	3.01086	2.99323	2.99778	2.99634	3.00515	3.00274	3.03096	3.06333			0.138367	0.120666	-0.02875	-0.0845833	0.021502	-0.0015698	0.072973	0.0731579
		SD		0.0102222	0.00620475	0.0227875	0.0402085	0.0134024	0.00122984	0.0126682	0.00845579	0.00986386	0.00752834	0.0156029	0.0232513	0.0114554	0.0053291	0.0111567	0.0107865			SD		0.0100208	0.00608249	0.0227875	0.0402085	0.0131383	0.00120561	0.0126682	0.00845579	0.0096695	0.00738	0.0156029	0.0232513	0.0112297	0.00522409	0.0111567	0.0107865			0.121769	0.110822	0.01625	-0.0375	0.0111476	-0.00274741	0.0554054	0.0835135
		CV		0.00471163	0.00287768	0.0114175	0.0209404	0.00523574	0.000482777	0.00495059	0.00328447	0.00321154	0.00246557	0.00520482	0.0077599	0.0037368	0.00173978	0.00368091	0.00352117			CV		0.00471163	0.00287768	0.0114175	0.0209404	0.00523574	0.000482777	0.00495059	0.00328447	0.00321154	0.00246557	0.00520482	0.0077599	0.0037368	0.00173978	0.00368091	0.00352117		Mean Error	0.126825	0.113681	-0.00416667	-0.0798611	0.00935314	-0.002766	0.0589189	0.0744761
		Douglas Bag		2				2.5				3				3						Douglas Bag		2				2.5				3				3
		Trial	1	0.0814792	0.0759783	0	-0.05875	0.018227	0.0184757	0.0193514	0.0267027	0.020037	0.0187778	-0.0062963	-0.0101235	0.0262544	0.0200088	0.00903509	0.0241667			Trial	1	0.0601698	0.0547772	0	-0.05875	-0.00183607	-0.00159232	0.0193514	0.0267027	-6.17223e-05	-0.00129617	-0.0062963	-0.0101235	0.00603312	-8.94305e-05	0.00903509	0.0241667
			2	0.0906739	0.0816458	-0.014375	-0.0422917	0.0288737	0.0194595	0.0291892	0.0292632	0.0251852	0.0196667	6.17284e-05	0.00401235	0.0194342	0.0230833	0.0145098	0.0171491				2	0.0691833	0.0603331	-0.014375	-0.0422917	0.00860081	-0.000627919	0.0291892	0.0292632	0.00498499	-0.000424795	6.17284e-05	0.00401235	-0.000652671	0.00292455	0.0145098	0.0171491
			3	0.0822083	0.076625	0.008125	-0.01875	0.0246486	0.0189789	0.0221622	0.0334054	0.0261543	0.0149444	0.00401235	0.00245283	0.0198684	0.0200044	0.00741228	0.0220175				3	0.0608846	0.0554112	0.008125	-0.01875	0.00445902	-0.00109896	0.0221622	0.0334054	0.00593503	-0.00505397	0.00401235	0.00245283	-0.000227016	-9.37301e-05	0.00741228	0.0220175
		Mean % Error		0.0847871	0.078083	-0.00208333	-0.0399306	0.0239165	0.0189714	0.0235676	0.0297904	0.0237922	0.0177963	-0.000740741	-0.00121943	0.0218523	0.0210322	0.0103191	0.0211111			Mean Error		0.0634125	0.0568405	-0.00208333	-0.0399306	0.00374125	-0.0011064	0.0235676	0.0297904	0.00361943	-0.00225831	-0.000740741	-0.00121943	0.00171781	0.000913796	0.0103191	0.0211111
	Day 2	Trial	1	2.18857	2.17146	2.01458	2.04957	2.57943	2.56135	2.56054	2.56135	3.08181	3.0798	2.99057	3.0037	3.05368	3.0683	3.081	3.05776		Day 2	Trial	1	2.14523	2.12846	2.01458	2.04957	2.52836	2.51064	2.56054	2.56135	3.02079	3.01882	2.99057	3.0037	3.02	3.00755	3.081	3.05776
			2	2.16475	2.157	1.97478	2.00609	2.57439	2.56363	2.55	2.54784	3.07248	3.0873	3.04741	3.01296	3.03184	3.06143	3.05889	3.05079				2	2.12189	2.11429	1.97478	2.00609	2.52342	2.51287	2.55	2.54784	3.01165	3.02617	3.04741	3.01296	2.99833	3.00082	3.05889	3.05079			*Error (L) for Each Eevice for each Trial, Day 2
			3	2.16583	2.16933	1.9813	1.9287	2.56651	2.55684	2.54189	2.53865	3.08404	3.06641	2.97415	3.04685	3.02467	3.07217	3.07858	3.03831				3	2.12295	2.12638	1.9813	1.9287	2.5157	2.50621	2.54189	2.53865	3.02297	3.00569	2.97415	3.04685	3.01762	3.01134	3.07858	3.03831			2.00 L				2.50 L
		Average		2.17305	2.16593	1.99022	1.99478	2.57345	2.56061	2.55081	2.54928	3.07944	3.07783	3.00404	3.02117	3.03673	3.0673	3.07282	3.04895			Average		2.13002	2.12305	1.99022	1.99478	2.52249	2.50991	2.55081	2.54928	3.01847	3.01689	3.00404	3.02117	3.01198	3.00657	3.07282	3.04895			CM1	CM2	VM1	VM2	CM1	CM2	VM1	VM2
		SD		0.0134479	0.00780673	0.0213468	0.0612226	0.00651141	0.00345751	0.00935073	0.0114198	0.00613162	0.0105819	0.0384424	0.0227155	0.0151139	0.00543783	0.0121242	0.00985467			SD		0.0131816	0.00765216	0.0213468	0.0612226	0.00638248	0.00338905	0.00935073	0.0114198	0.00601021	0.0103724	0.0384424	0.0227155	0.0118841	0.00533016	0.0121242	0.00985467		Error (L)	0.145232	0.128463	0.0145833	0.0495652	0.0283596	0.0106365	0.0605405	0.0613514
		CV		0.00618849	0.00360433	0.0107258	0.0306914	0.00253023	0.00135027	0.00366579	0.00447961	0.00199114	0.0034381	0.0127969	0.00751876	0.00497703	0.00177284	0.00394561	0.00323215			CV		0.00618849	0.00360433	0.0107258	0.0306914	0.00253023	0.00135027	0.00366579	0.00447961	0.00199114	0.0034381	0.0127969	0.00751876	0.00394561	0.00177284	0.00394561	0.00323215			0.121888	0.114291	-0.0252174	0.00608696	0.0234216	0.0128716	0.05	0.0478378
		Douglas Bag		2				2.5				3				3						Douglas Bag		2				2.5				3				3						0.12295	0.12638	-0.0186957	-0.0713043	0.0156964	0.00621235	0.0418919	0.0386486
		Trial	1	0.0942826	0.0857292	0.00729167	0.0247826	0.031773	0.0245405	0.0242162	0.0245405	0.0272716	0.0265988	-0.00314465	0.00123457	0.0178947	0.0227675	0.027	0.0192544			Trial	1	0.0726158	0.0642317	0.00729167	0.0247826	0.0113438	0.0042546	0.0242162	0.0245405	0.00693159	0.00627207	-0.00314465	0.00123457	0.00666536	0.00251671	0.027	0.0192544		Mean Error	0.130023	0.123045	-0.00977657	-0.00521739	0.0224925	0.00990681	0.0508108	0.0492793
			2	0.082375	0.0785	-0.0126087	0.00304348	0.0297579	0.0254526	0.02	0.0191351	0.0241605	0.0290988	0.0158025	0.00432099	0.010614	0.0204781	0.0196316	0.0169298				2	0.0609439	0.0571457	-0.0126087	0.00304348	0.00936865	0.00514863	0.02	0.0191351	0.00388208	0.00872257	0.0158025	0.00432099	-0.000557166	0.000272564	0.0196316	0.0169298
			3	0.0829167	0.0846667	-0.00934783	-0.0356522	0.0266054	0.0227351	0.0167568	0.0154595	0.0280123	0.0221358	-0.00861635	0.0156173	0.00822222	0.024057	0.026193	0.0127706				3	0.0614749	0.0631902	-0.00934783	-0.0356522	0.00627858	0.00248494	0.0167568	0.0154595	0.00765766	0.00189747	-0.00861635	0.0156173	0.00587432	0.00378065	0.026193	0.0127706
		Mean % Error		0.0865248	0.0829653	-0.00488829	-0.0026087	0.0293788	0.0242428	0.0203243	0.0197117	0.0264815	0.0259444	0.00134715	0.00705761	0.0122437	0.0224342	0.0242749	0.0163183			Mean % Error		0.0650115	0.0615225	-0.00488829	-0.0026087	0.00899702	0.00396272	0.0203243	0.0197117	0.00615711	0.0056307	0.00134715	0.00705761	0.00399417	0.00218997	0.0242749	0.0163183
	Day 1 & 2	Average		0.0856559	0.0805242	-0.00348581	-0.0212696	0.0266476	0.0216071	0.0219459	0.0247511	0.0251368	0.0218704	0.000303207	0.00291909	0.017048	0.0217332	0.017297	0.0187147		Day 1 & 2	Average		0.064212	0.0591815	-0.00348581	-0.0212696	0.00636914	0.00142816	0.0219459	0.0247511	0.00488827	0.0016862	0.000303207	0.00291909	0.00285599	0.00155188	0.017297	0.0187147		Mean Error (L) - all trials and intensities
		SD		0.00542585	0.00413465	0.0099928	0.0308929	0.00481254	0.00303285	0.00436146	0.0065876	0.00285743	0.00523578	0.00882092	0.00821666	0.00660929	0.00177936	0.0083961	0.00404706			SD		0.00530888	0.00401641	0.0099928	0.0308929	0.00468417	0.0029218	0.00436146	0.0065876	0.00277361	0.00508657	0.00882092	0.00821666	0.00366554	0.00172169	0.0083961	0.00404706		CM1	CM2	VM1	VM2
																					Absolute	Average		0.136028	0.121072	0.00520833	-0.0151479	0.0188564	0.00393525	0.0597297	0.0679137	0.0158265	0.00602064	-0.00582809	2.27114e-05	0.0125748	0.00514575	0.0559786	0.0605482	Avg	0.0458215	0.0340435	0.0287721	0.0283342
																						SD		0.0106178	0.00803281	0.0199856	0.0617857	0.0117104	0.0073045	0.0109037	0.016469	0.00832083	0.0152597	0.0264628	0.02465	0.0109966	0.00516507	0.0251883	0.0121412	SD	0.0104114	0.00894052	0.0206351	0.0287615
	Tidal Volume (mL, BTPS)			1 L/min				2 L/min				3 L/min				4 L/min					Tidal Volume (mL; ATPS-Corrected)			1 L/min				2 L/min				3 L/min				4 L/min
	Between Days Comparison			CM1	CM2	VM1	VM2	CM1	CM2	VM1	VM2	CM1	CM2	VM1	VM2	CM1	CM2	VM1	VM2		Between Days Comparison			CM1	CM2	VM1	VM2	CM1	CM2	VM1	VM2	CM1	CM2	VM1	VM2	CM1	CM2	VM1	VM2
	Difference	Trial	1	-25.6069	-19.5018	-14.5833	-167.065	-33.8649	-15.1622	-12.1622	5.40541	-21.7037	-23.463	-9.45493	-34.0741	25.0789	-8.27632	-53.8947	14.7368		Difference	Trial	1	-24.892	-18.9089	-14.5833	-167.065	-32.9497	-14.6173	-12.1622	5.40541	-20.9799	-22.7047	-9.45493	-34.0741	-1.89672	-7.81841	-53.8947	14.7368
			2	16.5978	6.29167	-3.53261	-90.6703	-2.21053	-14.9829	22.973	25.3201	3.07407	-28.2963	-47.2222	-0.925926	26.4605	7.81579	-15.3653	0.657895				2	16.4788	6.37496	-3.53261	-90.6703	-1.9196	-14.4414	22.973	25.3201	3.30873	-27.4421	-47.2222	-0.925926	-0.286513	7.95596	-15.3653	0.657895
			3	-1.41667	-16.0833	34.9457	33.8043	-4.89189	-9.39047	13.5135	44.8649	-5.57407	-21.5741	37.8861	-39.4934	34.9386	-12.1579	-56.3421	27.7409				3	-1.18064	-15.558	34.9457	33.8043	-4.54889	-8.95976	13.5135	44.8649	-5.1679	-20.8543	37.8861	-39.4934	-18.304	-11.6231	-56.3421	27.7409
		Average		-3.47524	-9.76449	5.6099	-74.6437	-13.6558	-13.1785	8.10811	25.1968	-8.0679	-24.4444	-6.26369	-24.8311	28.826	-4.20614	-41.8674	14.3786			Average		-3.19796	-9.36397	5.6099	-74.6437	-13.1394	-12.6728	8.10811	25.1968	-7.61303	-23.667	-6.26369	-24.8311	-6.82908	-3.82853	-41.8674	14.3786
		SD		21.1775	14.0097	25.9994	101.389	17.5529	3.28177	18.1806	19.73	12.5757	3.46692	42.6438	20.8791	5.33853	10.5906	22.9841	13.5451			SD		20.7591	13.7329	25.9994	101.389	17.2065	3.2168	18.1806	19.73	12.3276	3.39768	42.6438	20.8791	9.97014	10.3815	22.9841	13.5451
		Upper 95%CI		38.0327	17.6945	56.5687	124.079	20.7479	-6.74625	43.742	63.8676	16.5805	-17.6493	77.3182	16.0919	39.2895	16.5515	3.18137	40.9269			Upper 95%CI		37.4898	17.5525	56.5687	124.079	20.5854	-6.36788	43.742	63.8676	16.549	-17.0076	77.3182	16.0919	12.7124	16.5191	3.18137	40.9269
		Lower 95%CI		-44.9832	-37.2235	-45.3489	-273.367	-48.0594	-19.6108	-27.5258	-13.4741	-32.7163	-31.2396	-89.8455	-65.7541	18.3625	-24.9638	-86.9161	-12.1698			Lower 95%CI		-43.8857	-36.2805	-45.3489	-273.367	-46.8642	-18.9777	-27.5258	-13.4741	-31.7751	-30.3265	-89.8455	-65.7541	-26.3706	-24.1762	-86.9161	-12.1698
	Tidal Volume (mL, BTPS)			1 L/min				2 L/min				3 L/min				4 L/min					Tidal Volume (mL; ATPS-Corrected)			1 L/min				2 L/min				3 L/min				4 L/min
	Between Device Comparison (DAY 1)			CM		VM		CM		VM		CM		VM		CM		VM			Between Device Comparison (DAY 1)			CM		VM		CM		VM		CM		VM		CM		VM
	Day 1	Trial	1	11.0018		117.5		-0.621622		-18.3784		3.77778		11.4815		18.7368		-45.3947			Day 1	Trial	1	10.785		117.5		-0.609373		-18.3784		3.70334		11.4815		18.3677		-45.3947
			2	18.0562		55.8333		23.5356		-0.184922		16.5556		-11.8519		-10.9474		-7.91796					2	17.7004		55.8333		23.0718		-0.184922		16.2293		-11.8519		-10.7317		-7.91796
			3	11.1667		53.75		14.1743		-28.1081		33.6296		4.67855		-0.407895		-43.8158					3	10.9466		53.75		13.895		-28.1081		32.967		4.67855		-0.399858		-43.8158
		Average		13.4082		75.6944		12.3627		-15.5571		17.9877		1.43606		2.46053		-32.3762				Average		13.144		75.6944		12.1191		-15.5571		17.6332		1.43606		2.41204		-32.3762
		SD		4.02608		36.2197		12.18		14.1738		14.9774		11.9999		15.0486		21.1961				SD		3.94675		36.2197		11.9401		14.1738		14.6823		11.9999		14.752		21.1961
		CV		0.30027		0.478498		0.985223		-0.911078		0.832647		8.3561		6.11599		-0.654683				CV		0.30027		0.478498		0.985223		-0.911078		0.832647		8.3561		6.11599		-0.654683
	Between Device Comparison (DAY 2)			CM		VM		CM		VM		CM		VM		CM		VM			Between Device Comparison (DAY 2)			CM		VM		CM		VM		CM		VM		CM		VM
	Day 2	Trial	1	17.1069		-34.9819		18.0811		-0.810811		2.01852		-13.1377		-14.6184		23.2368			Day 2	Trial	1	16.7682		-34.9819		17.7231		-0.810811		1.97855		-13.1377		12.446		23.2368
			2	7.75		-31.3043		10.7632		2.16216		-14.8148		34.4444		-29.5921		8.10526					2	7.59655		-31.3043		10.55		2.16216		-14.5215		34.4444		-2.48919		8.10526
			3	-3.5		52.6087		9.67568		3.24324		17.6296		-72.7009		-47.5044		40.2673					3	-3.4307		52.6087		9.4841		3.24324		17.2806		-72.7009		6.28102		40.2673
		Average		7.11896		-4.55918		12.84		1.53153		1.61111		-17.1314		-30.5716		23.8698				Average		6.97801		-4.55918		12.5857		1.53153		1.57921		-17.1314		5.4126		23.8698
		SD		10.3179		49.543		4.57139		2.09931		16.2261		53.6842		16.4648		16.0903				SD		10.1136		49.543		4.48087		2.09931		15.9048		53.6842		7.50535		16.0903
		CV		1.44936		-10.8666		0.356028		1.37073		10.0713		-3.13368		-0.538566		0.674088				CV		1.44936		-10.8666		0.356028		1.37073		10.0713		-3.13368		1.38665		0.674088
	Mean Between Device Comparison			CM		VM		CM		VM		CM		VM		CM		VM			Mean Between Device Comparison			CM		VM		CM		VM		CM		VM		CM		VM
	Difference	Average		10.2636		35.5676		12.6014		-7.0128		9.79938		-7.84766		-14.0556		-4.25319			Difference	Average		10.061		35.5676		12.3524		-7.0128		9.60622		-7.84766		3.91232		-4.25319
		SD		7.80602		58.6408		8.23218		13.028		16.5982		36.2467		22.9425		35.1049				SD		7.65185		58.6408		8.06985		13.028		16.2706		36.2467		10.5963		35.1049
		CV		0.760555		1.64871		0.653278		-1.85774		1.6938		-4.61879		-1.63227		-8.25378				CV		0.760545		1.64871		0.653301		-1.85774		1.69375		-4.61879		2.70845		-8.25378
	Ventilation (L/min, BTPS)			1 L/min				2 L/min				3 L/min				4 L/min					Ventilation (L/min, ATPS-corrected)			1 L/min				2 L/min				3 L/min				4 L/min
				CM1	CM2	VM1	VM2	CM1	CM2	VM1	VM2	CM1	CM2	VM1	VM2	CM1	CM2	VM1	VM2					CM1	CM2	VM1	VM2	CM1	CM2	VM1	VM2	CM1	CM2	VM1	VM2	CM1	CM2	VM1	VM2			*Error (L/min) for Each Device, Each Trial, Day 1
	Day 1	Trial	1	32.3046	32.1166	30.2346	28.1121	61.0755	61.3765	61.4049	62.0673	107.736	107.383	105.128	104.742	154.433	153.072	151.981	153.735		Day 1	Trial	1	31.6681	31.4838	30.2346	28.1121	59.8721	60.1672	61.4049	62.0673	105.267	105.614	105.128	104.742	151.391	150.056	151.981	153.735			30 L/min				60 L/min
			2	32.576	32.4983	29.4333	28.5675	62.0214	61.5084	62.17	62.2295	108.164	107.348	105.705	105.878	153.222	154.196	152.864	153.503				2	31.9341	31.858	29.4333	28.5675	60.7994	60.2964	62.17	62.2295	105.233	106.032	105.705	105.878	150.203	151.157	152.864	153.503			CM1	CM2	VM1	VM2	CM1	CM2	VM1	VM2
			3	32.5455	32.3835	30.2796	29.5058	61.8814	61.4698	61.8565	62.4292	107.926	106.62	105.731	105.451	153.286	153.394	151.855	153.78				3	31.9043	31.7454	30.2796	29.5058	60.662	60.2586	61.8565	62.4292	104.519	105.799	105.731	105.451	150.266	150.372	151.855	153.78		Error (L/min)	1.6681	1.48378	0.234583	-1.88792	-0.127915	0.16718	1.40486	2.0673
		Average		32.4754	32.3328	29.9825	28.7285	61.6594	61.4516	61.8105	62.242	107.942	107.117	105.521	105.357	153.647	153.554	152.233	153.672			Average		31.8355	31.6957	29.9825	28.7285	60.4445	60.2407	61.8105	62.242	105.006	105.815	105.521	105.357	150.62	150.528	152.233	153.672			1.93412	1.85799	-0.566667	-1.4325	0.799354	0.29642	2.17	2.22947
		SD		0.148668	0.195845	0.476124	0.710682	0.510512	0.0677811	0.384639	0.18127	0.214155	0.430938	0.340776	0.573595	0.681525	0.5785	0.550061	0.148772			SD		0.145739	0.191986	0.476124	0.710682	0.500453	0.0664456	0.384639	0.18127	0.422447	0.209935	0.340776	0.573595	0.668096	0.567101	0.550061	0.148772			1.90427	1.74542	0.279583	-0.494167	0.662044	0.258592	1.85649	2.42919
		CV		0.00457786	0.00605716	0.0158801	0.0247379	0.00827955	0.001103	0.00622289	0.00291235	0.00198398	0.00402306	0.00322947	0.00544429	0.00443564	0.0037674	0.00361327	0.000968109			CV		0.00457786	0.00605716	0.0158801	0.0247379	0.00827955	0.001103	0.00622289	0.00291235	0.00402306	0.00198398	0.00322947	0.00544429	0.00443564	0.0037674	0.00361327	0.000968109		Mean Error	1.8355	1.69573	-0.0175	-1.27153	0.444494	0.240731	1.81045	2.24199
		Douglas Bag		30				60				105				150						Douglas Bag		30				60				105				150
		Trial	1	0.0768208	0.0705536	0.00781944	-0.0629306	0.0179252	0.0229423	0.0234144	0.034455	0.0260603	0.0226926	0.00121693	-0.00245326	0.0295564	0.0204814	0.0132035	0.0249018			Trial	1	0.0556032	0.0494595	0.00781944	-0.0629306	-0.00213192	0.00278634	0.0234144	0.034455	0.00254151	0.00584288	0.00121693	-0.00245326	0.00927008	0.000373888	0.0132035	0.0249018
			2	0.0858667	0.0832778	-0.0188889	-0.04775	0.0336904	0.0251396	0.0361667	0.0371579	0.0301309	0.0223633	0.00671076	0.00836155	0.021483	0.0279708	0.0190957	0.0233509				2	0.0644708	0.0619329	-0.0188889	-0.04775	0.0133226	0.00494034	0.0361667	0.0371579	0.00221872	0.00983322	0.00671076	0.00836155	0.00135573	0.0077157	0.0190957	0.0233509
			3	0.0848514	0.07945	0.00931944	-0.0164722	0.0313559	0.0244965	0.0309414	0.0404865	0.0278665	0.015425	0.00695767	0.00429829	0.0219079	0.0226282	0.0123675	0.0251974				3	0.0634755	0.0581806	0.00931944	-0.0164722	0.0110341	0.00430986	0.0309414	0.0404865	-0.00458284	0.00761346	0.00695767	0.00429829	0.00177227	0.00247834	0.0123675	0.0251974
		Mean % Error		0.082513	0.0777605	-0.000583333	-0.0423843	0.0276571	0.0241928	0.0301742	0.0373664	0.0280192	0.0201603	0.00496179	0.00340219	0.0243158	0.0236935	0.0148889	0.0244833			Mean % Error		0.0611832	0.0565243	-0.000583333	-0.0423843	0.00740824	0.00401218	0.0301742	0.0373664	5.9129e-05	0.00776318	0.00496179	0.00340219	0.00413269	0.00352265	0.0148889	0.0244833
	Day 2	Trial	1	32.9444	32.6178	30.2717	30.8557	61.714	61.7878	61.8005	61.7027	108.524	108.148	105.088	105.936	154.495	153.487	153.172	153.054		Day 2	Trial	1	32.2921	31.972	30.2717	30.8557	60.4921	60.5644	61.8005	61.7027	106.376	106.007	105.088	105.936	151.436	150.448	153.172	153.054
			2	32.5266	32.4372	29.6478	30.1365	62.0883	61.894	61.5995	61.6127	108.172	108.528	106.796	106.068	153.42	153.7	152.227	153.273				2	31.8826	31.795	29.6478	30.1365	60.859	60.6685	61.5995	61.6127	106.03	106.379	106.796	106.068	150.383	150.656	152.227	153.273			*Error (L/min) for Each Eevice for each Trial, Day 2
			3	32.5909	32.6562	29.787	28.9887	61.5646	61.353	61.0692	61.0108	108.214	107.479	104.486	106.921	154.527	154.102	151.962	152.615				3	31.9456	32.0096	29.787	28.9887	60.3456	60.1382	61.0692	61.0108	106.071	105.351	104.486	106.921	151.467	151.05	151.962	152.615			30 L/min				60 L/min
		Average		32.6873	32.5704	29.9021	29.9936	61.789	61.6783	61.4897	61.4421	108.303	108.052	105.457	106.309	154.147	153.763	152.454	152.981			Average		32.0401	31.9255	29.9021	29.9936	60.5655	60.457	61.4897	61.4421	106.159	105.912	105.457	106.309	151.095	150.718	152.454	152.981			CM1	CM2	VM1	VM2	CM1	CM2	VM1	VM2
		SD		0.224981	0.116923	0.327485	0.941646	0.269789	0.286632	0.377822	0.376184	0.192633	0.530903	1.19842	0.534791	0.629921	0.311996	0.636037	0.334958			SD		0.220526	0.114608	0.327485	0.941646	0.264448	0.280957	0.377822	0.376184	0.188819	0.520391	1.19842	0.534791	0.617448	0.305818	0.636037	0.334958		Error (L/min)	2.29213	1.972	0.271667	0.855652	0.49206	0.564383	1.80054	1.7027
		CV		0.00688281	0.00358985	0.0109519	0.0313949	0.0043663	0.00464721	0.00614447	0.00612259	0.00177864	0.00491341	0.0113641	0.00503055	0.00408648	0.00202907	0.004172	0.00218954			CV		0.00688281	0.00358985	0.0109519	0.0313949	0.0043663	0.00464721	0.00614447	0.00612259	0.00177864	0.00491341	0.0113641	0.00503055	0.00408648	0.00202907	0.004172	0.00218954			1.8826	1.79499	-0.352174	0.136522	0.858965	0.668496	1.59946	1.6127
		Douglas Bag		30				60				105				150						Douglas Bag		30				60				105				150						1.94557	2.00961	-0.213043	-1.0113	0.345613	0.138235	1.06919	1.01081
		Trial	1	0.0981478	0.0872611	0.00905556	0.0285217	0.0285667	0.0297964	0.030009	0.0283784	0.0335663	0.0299831	0.000839173	0.00891887	0.0299658	0.0232489	0.0211482	0.0203614			Trial	1	0.0764045	0.0657333	0.00905556	0.0285217	0.00820101	0.00940639	0.030009	0.0283784	0.0131017	0.00958936	0.000839173	0.00891887	0.00957243	0.00298849	0.0211482	0.0203614		Mean Error	2.0401	1.92553	-0.0978502	-0.00637681	0.565546	0.457038	1.48973	1.44207
			2	0.0842208	0.0812417	-0.0117391	0.00455072	0.0348053	0.0315667	0.0266577	0.0268784	0.0302063	0.0335981	0.0171058	0.0101711	0.0228019	0.0246641	0.0148482	0.0218184				2	0.0627532	0.059833	-0.0117391	0.00455072	0.0143161	0.0111416	0.0266577	0.0268784	0.00980822	0.0131328	0.0171058	0.0101711	0.00255041	0.00437573	0.0148482	0.0218184
			3	0.0863625	0.0885403	-0.00710145	-0.0337101	0.0260766	0.0225505	0.0178198	0.0168468	0.0306095	0.0236116	-0.00489668	0.0182998	0.0301807	0.0273442	0.0130818	0.0174338				3	0.0648525	0.0669871	-0.00710145	-0.0337101	0.00576022	0.00230391	0.0178198	0.0168468	0.0102034	0.00334409	-0.00489668	0.0182998	0.00978308	0.00700275	0.0130818	0.0174338		CM	VM	Mean % Error - all trials, intensities, and devices
		Mean % Error		0.0895771	0.085681	-0.00326167	-0.00021256	0.0298162	0.0279712	0.0248288	0.0240345	0.0314607	0.0290643	0.00434944	0.0124633	0.0276495	0.0250857	0.0163594	0.0198712			Mean % Error		0.0680034	0.0641845	-0.00326167	-0.00021256	0.00942577	0.0076173	0.0248288	0.0240345	0.0110378	0.00868874	0.00434944	0.0124633	0.00730197	0.00478899	0.0163594	0.0198712		-0.0203534	-0.0106714
																																														Mean Error (L/min) - Both devices, all trials
	Day 1 & 2	Average		0.086045	0.0817207	-0.0019225	-0.0212984	0.0287367	0.026082	0.0275015	0.0307005	0.02974	0.0246123	0.00465561	0.00793273	0.0259826	0.0243896	0.0156242	0.0221773		Day 1 & 2	Average		0.0645933	0.0603544	-0.0019225	-0.0212984	0.008417	0.00581474	0.0275015	0.0307005	0.00554845	0.00822596	0.00465561	0.00793273	0.00571733	0.00415582	0.0156242	0.0221773		Mean Error (L/min) - All trials and intensities						30 L/min		60 L/min
		SD		0.00687675	0.00647636	0.0122707	0.0339426	0.00620031	0.00373121	0.00639308	0.00852624	0.00256192	0.0063834	0.00751221	0.00685159	0.00431806	0.0028743	0.00363587	0.00296136			SD		0.00670884	0.00631053	0.0122707	0.0339426	0.00606791	0.00362772	0.00639308	0.00852624	0.00662778	0.00341777	0.00751221	0.00685159	0.00421024	0.00280377	0.00363587	0.00296136		CM1	CM2	VM1	VM2			CM	VM	CM
																					Absolute	Average		1.9378	1.81063	-0.0576751	-0.638952	0.50502	0.348884	1.65009	1.84203	0.582587	0.863726	0.488839	0.832936	0.8576	0.623373	2.34363	3.32659	Avg	0.970751	0.911654	1.10622	1.34065		Avg	1.87422	-0.348314	0.426952
																						SD		0.201265	0.189316	0.368121	1.01828	0.364075	0.217663	0.383585	0.511574	0.695917	0.358866	0.788782	0.719417	0.631536	0.420566	0.545381	0.444203	SD	0.473198	0.296603	0.521467	0.673368		SD	0.197773	0.790607	0.297378
	Ventilation (mL/min, BTPS)			1 L/min				2 L/min				3 L/min				4 L/min					Ventilation (mL/min, ATPS-corrected)			1 L/min				2 L/min				3 L/min				4 L/min								1 L/min				2 L/min
	Between Days Comparison			CM1	CM2	VM1	VM2	CM1	CM2	VM1	VM2	CM1	CM2	VM1	VM2	CM1	CM2	VM1	VM2		Between Days Comparison			CM1	CM2	VM1	VM2	CM1	CM2	VM1	VM2	CM1	CM2	VM1	VM2	CM1	CM2	VM1	VM2		Between Device Comparison (DAY 1)			CM		VM		CM
	Difference	Trial	1	-639.81	-501.225	-37.0833	-2743.57	-638.486	-411.243	-395.676	364.595	-788.13	-765.5	39.6646	-1194.07	-61.4079	-415.118	-1191.71	681.053		Difference	Trial	1	-624.037	-488.214	-37.0833	-2743.57	-619.976	-397.203	-395.676	364.595	-1108.82	-393.381	39.6646	-1194.07	-45.3527	-392.191	-1191.71	681.053		Difference	Trial	1	0.00585418		0.0755013		-0.00490459
			2	49.375	61.0833	-214.493	-1569.02	-66.8947	-385.622	570.541	616.771	-7.92593	-1179.65	-1091.48	-190	-197.842	496	637.116	229.868				2	51.5276	62.9966	-214.493	-1569.02	-59.6107	-372.076	570.541	616.771	-796.898	-346.454	-1091.48	-190	-179.202	500.996	637.116	229.868				2	0.00238987		0.0303083		0.00834102
			3	-45.3333	-272.708	492.627	517.138	316.757	116.762	787.297	1418.38	-288.019	-859.593	1244.71	-1470.16	-1240.92	-707.408	-107.135	1164.54				3	-41.3085	-264.197	492.627	517.138	316.431	120.357	787.297	1418.38	-1552.56	448.284	1244.71	-1470.16	-1201.62	-678.662	-107.135	1164.54				3	0.00500383		0.0262236		0.00669535
		Average		-211.923	-237.617	80.3502	-1265.15	-129.541	-226.701	320.721	799.915	-361.358	-934.914	64.2965	-951.412	-500.057	-208.842	-220.577	691.82			Average		-204.606	-229.805	80.3502	-1265.15	-121.052	-216.307	320.721	799.915	-1152.76	-97.1838	64.2965	-951.412	-475.392	-189.952	-220.577	691.82			Average		0.00441596		0.0440111		0.00337726
		SD		373.575	282.792	367.896	1651.46	480.693	297.724	629.812	550.247	395.238	217.105	1168.29	673.696	645.223	627.662	919.676	467.429			SD		366.192	277.21	367.896	1651.46	471.217	291.83	629.812	550.247	379.741	472.971	1168.29	673.696	632.484	615.283	919.676	467.429			SD		-0.00180543		-0.0273477		-0.00721934
		CV		-1.76279	-1.19012	4.57866	-1.30534	-3.71073	-1.31329	1.96374	0.687882	-1.09376	-0.232219	18.1703	-0.708102	-1.2903	-3.00544	-4.16942	0.675651			CV		-1.78974	-1.20628	4.57866	-1.30534	-3.89269	-1.34915	1.96374	0.687882	-0.32942	-4.86677	18.1703	-0.708102	-1.33045	-3.23915	-4.16942	0.675651			CV		-0.408841		-0.621382		-2.13763
		Upper 95%CI		520.283	316.655	801.426	1971.7	812.617	356.838	1555.15	1878.4	413.309	-509.388	2354.14	369.033	764.581	1021.38	1581.99	1607.98			Upper 95%CI		513.13	313.527	801.426	1971.7	802.534	355.68	1555.15	1878.4	-408.465	829.84	2354.14	369.033	764.276	1016	1581.99	1607.98		Between Device Comparison (DAY 2)			CM		VM		CM
		Lower 95%CI		-944.129	-791.888	-640.726	-4502	-1071.7	-810.239	-913.712	-278.569	-1136.03	-1360.44	-2225.55	-2271.86	-1764.69	-1439.06	-2023.14	-224.34			Lower 95%CI		-922.342	-773.137	-640.726	-4502	-1044.64	-788.295	-913.712	-278.569	-1897.05	-1024.21	-2225.55	-2271.86	-1715.06	-1395.91	-2023.14	-224.34		Difference	Trial	1	0.010013		-0.0189264		-0.00119415
																												-335.882											-60.0046				2	0.00275532		-0.0162161		0.00313949
	Ventilation (mL/min, BTPS)			1 L/min				2 L/min				3 L/min				4 L/min					Ventilation (mL/min, ATPS-corrected)			1 L/min				2 L/min				3 L/min				4 L/min							3	-0.00200064		0.027537		0.00344836
	Between Device Comparison (DAY 1)			CM		VM		CM		VM		CM		VM		CM		VM			Between Device Comparison (DAY 1)			CM		VM		CM		VM		CM		VM		CM		VM				Average		0.00358922		-0.00253515		0.0017979
	Day 1	Trial	1	188.016		2122.5		-301.027		-662.432		353.611		385.37		1361.25		-1754.74			Day 1	Trial	1	184.312		2122.5		-295.096		-662.432		-346.644		385.37		1334.43		-1754.74				SD		-0.00605006		-0.0260785		-0.00259579
			2	77.6667		865.833		513.043		-59.4737		815.593		-173.333		-973.171		-638.279					2	76.1363		865.833		502.934		-59.4737		-799.522		-173.333		-953.996		-638.279				CV		-1.68562		10.2867		-1.44379
			3	162.042		773.75		411.562		-572.703		1306.35		279.235		-108.039		-1924.47					3	158.849		773.75		403.452		-572.703		-1280.61		279.235		-105.911		-1924.47			Mean Between Device Comparison			CM		VM		CM
		Average		142.575		1254.03		207.859		-431.536		825.185		163.757		93.3465		-1439.16				Average		139.766		1254.03		203.764		-431.536		-808.926		163.757		91.5072		-1439.16			Difference	Average		0.00400259		0.020738		0.00258758
		SD		57.693		753.527		443.62		325.324		476.443		296.713		1180.17		698.759				SD		56.5562		753.527		434.879		325.324		467.055		296.713		1156.91		698.759				SD		0.00401873		0.0349451		0.0049286
		CV		0.40465		0.600885		2.13423		-0.753874		0.577377		1.81191		12.6429		-0.485532				CV		0.40465		0.600885		2.13423		-0.753874		-0.577377		1.81191		12.6429		-0.485532				CV		1.00403		1.68508		1.90471
	Between Device Comparison (DAY 2)			CM		VM		CM		VM		CM		VM		CM		VM			Between Device Comparison (DAY 2)			CM		VM		CM		VM		CM		VM		CM		VM
	Day 2	Trial	1	326.601		-583.986		-73.7838		97.8378		376.241		-848.368		1007.54		118.026			Day 2	Trial	1	320.135		-583.986		-72.3229		97.8378		368.791		-848.368		987.59		118.026						1 L/min				2 L/min
			2	89.375		-488.696		194.316		-13.2432		-356.13		728.148		-279.329		-1045.53					2	87.6054		-488.696		190.468		-13.2432		-349.078		728.148		-273.798		-1045.53			Between Day Comparison (%)			CM1	CM2	VM1	VM2	CM1	CM2
			3	-65.3333		798.261		211.568		58.3784		734.778		-2435.63		425.474		-652.798					3	-64.0397		798.261		207.379		58.3784		720.229		-2435.63		417.049		-652.798			Difference	Trial	1	-0.0193248	-0.0152701	-0.00122502	-0.0889162	-0.0102489	-0.00655836
		Average		116.881		-91.4734		110.7		47.6577		251.63		-851.951		384.561		-526.766				Average		114.567		-91.4734		108.508		47.6577		246.647		-851.951		376.947		-526.766					2	0.00161617	0.00198134	-0.00723469	-0.0520638	-0.000979489	-0.00613294
		SD		197.41		772.004		160		56.3112		556.027		1581.89		644.409		591.926				SD		193.501		772.004		156.832		56.3112		545.017		1581.89		631.65		591.926					3	-0.00129309	-0.00825368	0.0165383	0.0178393	0.00524365	0.00200134
		CV		1.68898		-8.43965		1.44535		1.18158		2.2097		-1.85679		1.6757		-1.1237				CV		1.68898		-8.43965		1.44535		1.18158		2.2097		-1.85679		1.6757		-1.1237				Average		-0.00675735	-0.00224396	-0.019177	-0.0215209	-0.00277911	0.000843596
	Mean Between Device Comparison			CM		VM		CM		VM		CM		VM		CM		VM			Mean Between Device Comparison			CM		VM		CM		VM		CM		VM		CM		VM				SD		-0.00904415	-0.0109761	-0.0425577	-0.0407175	-0.00586147	-0.00864106
	Difference	Average		129.728		581.277		159.28		-191.939		538.407		-344.097		238.954		-982.965			Difference	Average		127.166		581.277		156.136		-191.939		-281.139		-344.097		234.227		-982.965				CV		1.33842	4.89138	2.2192	1.892	2.10912	-10.2431
		SD		130.835		1004.31		302.971		335.396		559.603		1160.03		865.255		764.982				SD		128.246		1004.31		296.999		335.396		735.081		1160.03		848.184		764.982						CM		VM		CM
		CV		1.00853		1.72776		1.90213		-1.74741		1.03937		-3.37123		3.62101		-0.778239				CV		1.00849		1.72776		1.90218		-1.74741		-2.61465		-3.37123		3.6212		-0.778239				Average		-0.00675735		-0.019177		-0.00277911
																																										SD		0.00904415		0.0425577		0.00586147
	RQ (COSMED Only)			1 L/min		2 L/min		3 L/min		4 L/min
				CM1	CM2	CM1	CM2	CM1	CM2	CM1	CM2			*Error for Each Device, Each Trial, Day 1											*Absolute Percent Error (|%|) for Each Device, Each Trial, Day 2
	Day 1	Trial	1	0.978333	1.01304	0.96	0.982162	0.953333	0.966111	0.941184	0.961447			1 L/min		2 L/min		3 L/min		4 L/min					1 L/min		2 L/min		3 L/min		4 L/min
			2	1.00261	0.992083	0.969211	0.989459	0.967407	0.997963	0.968947	0.988553			CM1	CM2	CM1	CM2	CM1	CM2	CM1	CM2				CM1	CM2	CM1	CM2	CM1	CM2	CM1	CM2
			3	0.980417	1.00042	0.968378	0.998158	0.947963	0.965	0.958421	0.980789		Error (original units)	-0.0216667	0.0130435	-0.04	-0.0178378	-0.0466667	-0.0338889	-0.0588158	-0.0385526			Error	0.0216667	0.0130435	0.04	0.0178378	0.0466667	0.0338889	0.0588158	0.0385526
		Average		0.98712	1.00185	0.965863	0.989927	0.956235	0.976358	0.956184	0.97693			0.0026087	-0.00791667	-0.0307895	-0.0105405	-0.0325926	-0.00203704	-0.0310526	-0.0114474				0.0026087	0.00791667	0.0307895	0.0105405	0.0325926	0.00203704	0.0310526	0.0114474
		SD		0.0134544	0.0105531	0.0050945	0.00800809	0.0100416	0.0187187	0.0140161	0.0139587			-0.0195833	0.000416667	-0.0316216	-0.00184211	-0.052037	-0.035	-0.0415789	-0.0192105				0.0195833	0.000416667	0.0316216	0.00184211	0.052037	0.035	0.0415789	0.0192105
		CV		0.0136299	0.0105336	0.00527456	0.00808958	0.0105012	0.0191719	0.0146584	0.0142884
		Douglas Bag		1.01689		1.01876		1.034		1.02325
		Trial	1	-0.0216667	0.0130435	-0.04	-0.0178378	-0.0466667	-0.0338889	-0.0588158	-0.0385526
			2	0.0026087	-0.00791667	-0.0307895	-0.0105405	-0.0325926	-0.00203704	-0.0310526	-0.0114474
			3	-0.0195833	0.000416667	-0.0316216	-0.00184211	-0.052037	-0.035	-0.0415789	-0.0192105
		Mean % Error		-0.0128804	0.00184783	-0.034137	-0.0100735	-0.0437654	-0.023642	-0.0438158	-0.0230702
	Day 2	Trial	1	1.00783	0.99625	0.957568	0.98027	0.947963	0.973889	0.956447	0.955789
			2	0.988333	0.987083	0.981316	1	0.96537	0.995556	0.969079	0.958026			*Error for Each Device, Each Trial, Day 2											*Absolute Percent Error (|%|) for Each Device, Each Trial, Day 2
			3	0.99125	1.00042	0.964324	0.993243	0.960185	0.975556	0.958421	0.945			1 L/min		2 L/min		3 L/min		4 L/min					1 L/min		2 L/min		3 L/min		4 L/min
		Average		0.995803	0.994583	0.967736	0.991171	0.95784	0.981667	0.961316	0.952939			CM1	CM2	CM1	CM2	CM1	CM2	CM1	CM2				CM1	CM2	CM1	CM2	CM1	CM2	CM1	CM2
		SD		0.0105138	0.00682113	0.0122362	0.0100267	0.00893762	0.012057	0.00679513	0.0069654		Error (original units)	0.00782609	-0.00375	-0.0424324	-0.0197297	-0.052037	-0.0261111	-0.0435526	-0.0442105			Error	0.00782609	0.00375	0.0424324	0.0197297	0.052037	0.0261111	0.0435526	0.0442105
		CV		0.0105581	0.00685828	0.0126441	0.0101161	0.00933102	0.0122821	0.00706857	0.00730939			-0.0116667	-0.0129167	-0.0186842	0	-0.0346296	-0.00444444	-0.0309211	-0.0419737				0.0116667	0.0129167	0.0186842	0	0.0346296	0.00444444	0.0309211	0.0419737
		Douglas Bag		1.03989		1.03989		1.05454		1.04949				-0.00875	0.000416667	-0.0356757	-0.00675676	-0.0398148	-0.0244444	-0.0415789	-0.055				0.00875	0.000416667	0.0356757	0.00675676	0.0398148	0.0244444	0.0415789	0.055
		Trial	1	0.00782609	-0.00375	-0.0424324	-0.0197297	-0.052037	-0.0261111	-0.0435526	-0.0442105
			2	-0.0116667	-0.0129167	-0.0186842	0	-0.0346296	-0.00444444	-0.0309211	-0.0419737
			3	-0.00875	0.000416667	-0.0356757	-0.00675676	-0.0398148	-0.0244444	-0.0415789	-0.055																Mean Absolute Percent Error (|%|) for all Devices across
		Mean % Error		-0.00419686	-0.00541667	-0.0322641	-0.00882883	-0.0421605	-0.0183333	-0.0386842	-0.0470614																CM1	CM2	Both CM
																										Mean (%)	0.0323576	0.0179787	0.0251681
	Day 1 & 2	Average		-0.00853865	-0.00178442	-0.0332006	-0.00945116	-0.042963	-0.0209877	-0.04125	-0.0350658		Mean Percent Error		Mean error (original units)											SD	0.0149636	0.016055	0.0169853
		SD		0.0118002	0.00888764	0.00844532	0.00814437	0.00854745	0.0143791	0.0102445	0.0164323		CM1	CM2	CM1	CM2
	Error (original units)	Average		-0.00853865	-0.00178442	-0.0332006	-0.00945116	-0.042963	-0.0209877	-0.04125	-0.0350658		-0.031488	-0.0168223	-0.031488	-0.0168223
		SD		0.0118002	0.00888764	0.00844532	0.00814437	0.00854745	0.0143791	0.0102445	0.0164323		0.00975938	0.0119608	0.00975938	0.0119608
				1 L/min		2 L/min		3 L/min		4 L/min
	Between Days Comparison			CM1	CM2	CM1	CM2	CM1	CM2	CM1	CM2
	Difference	Trial	1	-0.0294928	0.0167935	0.00243243	0.00189189	0.00537037	-0.00777778	-0.0152632	0.00565789
			2	0.0142754	0.005	-0.0121053	-0.0105405	0.00203704	0.00240741	-0.000131579	0.0305263
			3	-0.0108333	0	0.00405405	0.00491465	-0.0122222	-0.0105556	0	0.0357895
		Average		-0.00868357	0.00726449	-0.00187293	-0.00124467	-0.00160494	-0.00530864	-0.00513158	0.0239912
		SD		0.0219631	0.00862271	0.00889848	0.00819111	0.00934467	0.00682511	0.00877445	0.0160937
		Upper 95%CI		-0.110077	-0.0116221	-0.0397283	-0.0351512	-0.0406491	-0.0419329	-0.0488974	0.00918831
		Lower 95%CI		-0.0517313	-0.00963602	-0.0193139	-0.0172992	-0.0199205	-0.0186859	-0.0223295	-0.00755251
				1 L/min		2 L/min		3 L/min		4 L/min
	Between Device Comparison (DAY 1)			CM1	CM2	CM1	CM2	CM1	CM2	CM1	CM2
	Day 1	Trial	1	-0.0347101		-0.0221622		-0.0127778		-0.0202632
			2	0.0105254		-0.0202489		-0.0305556		-0.0196053
			3	-0.02		-0.0297795		-0.017037		-0.0223684
		Average		-0.0147283		-0.0240635		-0.0201235		-0.0207456
		SD		0.0230739		0.00504177		0.00928207		0.00144338
		CV		-1.56664		-0.209519		-0.461256		-0.069575
	Between Device Comparison (DAY 2)			CM		VM		CM		VM
	Day 2	Trial	1	0.0115761		-0.0227027		-0.0259259		0.000657895
			2	0.00125		-0.0186842		-0.0301852		0.0110526
			3	-0.00916667		-0.0289189		-0.0153704		0.0134211
		Average		0.00121981		-0.0234353		-0.0238272		0.00837719
		SD		0.0103714		0.00515653		0.00762714		0.00678918
		CV		8.5025		-0.220033		-0.320103		0.810437
	Mean Between Device Comparison			CM		VM		CM		VM
	Difference	Average		-0.00675423		-0.0237494		-0.0219753		-0.00618421
		SD		0.0182289		0.00457407		0.0078643		0.0165442
		CV		-2.69888		-0.192597		-0.35787		-2.67524
	VCO2 (mL/min; COSMED Only)			1 L/min		2 L/min		3 L/min		4 L/min			ratio-corrected VCO2 (mL/min, STPD; COSMED Only)			1 L/min		2 L/min		3 L/min		4 L/min
				CM1	CM2	CM1	CM2	CM1	CM2	CM1	CM2					CM1	CM2	CM1	CM2	CM1	CM2	CM1	CM2			*Error for Each Device, Each Trial, Day 1											*Absolute Percent Error (|%|) for Each Device, Each Trial, Day 2
	Day 1	Trial	1	943.32	957.701	1817.86	1824.51	2655.47	2646.48	3456.32	3564.37		Day 1	Trial	1	1049.89	1061.57	2021.07	2025.4	2976	2954.06	3888.8	3989.2			1 L/min		2 L/min		3 L/min		4 L/min					1 L/min		2 L/min		3 L/min		4 L/min
			2	975.61	944.399	1827.37	1830.65	2639.97	2737.36	3448.55	3437.54				2	1083.65	1045.48	2030.68	2030.87	2955.07	3052.55	3881.52	3852.41			CM1	CM2	CM1	CM2	CM1	CM2	CM1	CM2				CM1	CM2	CM1	CM2	CM1	CM2	CM1	CM2
			3	936.722	945.059	1814.4	1826.64	2665.77	2694.35	3437.06	3536.44				3	1039.42	1045.71	2015.5	2025.91	2983.03	3001.96	3872.45	3971.32		Error (mL/min)	49.8895	61.5659	21.0653	25.4047	-23.9956	-45.9445	-111.199	-10.7976			Error (%)	0.0498895	0.0615659	0.0105327	0.0127024	0.00799853	0.0153148	0.0277998	0.00269941
		Average		951.884	949.053	1819.87	1827.27	2653.74	2692.73	3447.31	3512.78			Average		1057.65	1050.92	2022.41	2027.39	2971.37	3002.86	3880.92	3937.64			83.6506	45.4782	30.6783	30.8735	-44.9289	52.5481	-118.483	-147.591				0.0836506	0.0454782	0.0153392	0.0154368	0.0149763	0.017516	0.0296207	0.0368978
		SD		20.8105	7.49688	6.71578	3.12076	12.985	45.4574	9.69113	66.6445			SD		23.1129	9.22065	7.67933	3.0232	14.5434	49.2524	8.18981	74.3559			39.4248	45.7149	15.4983	25.9057	-16.9729	1.96417	-127.546	-28.6771				0.0394248	0.0457149	0.00774917	0.0129528	0.00565764	0.000654723	0.0318866	0.00716927
		CV		0.0218624	0.00789933	0.00369024	0.00170789	0.0048931	0.0168815	0.00281122	0.018972			CV		0.021853	0.00877389	0.00379711	0.00149118	0.0048945	0.0164018	0.00211027	0.0188833
		Douglas Bag		1227		2214		3381		4485				Douglas Bag		1095.68		1979.55		3031.24		4050.42
		Trial	1	-0.0566801	-0.0422988	-0.0910693	-0.0877465	-0.114842	-0.117838	-0.13592	-0.108907			Trial	1	0.0498895	0.0615659	0.0105327	0.0127024	-0.00799853	-0.0153148	-0.0277998	-0.00269941
			2	-0.0243901	-0.055601	-0.0863165	-0.0846737	-0.120009	-0.0875479	-0.137863	-0.140616				2	0.0836506	0.0454782	0.0153392	0.0154368	-0.0149763	0.017516	-0.0296207	-0.0368978
			3	-0.0632781	-0.0549415	-0.092802	-0.0866819	-0.111411	-0.101884	-0.140735	-0.11589				3	0.0394248	0.0457149	0.00774917	0.0129528	-0.00565764	0.000654723	-0.0318866	-0.00716927
		Mean % Error		-0.0481161	-0.0509471	-0.0900626	-0.0863674	-0.115421	-0.102423	-0.138173	-0.121804			Mean % Error		0.057655	0.0509197	0.011207	0.0136973	-0.00954416	0.000951971	-0.029769	-0.0155888
	Day 2	Trial	1	972.144	959.988	1828.01	1845.46	2655.85	2704.31	3396.53	3384.58		Day 2	Trial	1	1083.2	1066.37	2032.39	2045.57	2973.11	3019.7	3816.04	3796.71
			2	947.142	953.544	1839.61	1875.19	2689.26	2712.48	3403.39	3384.93				2	1051.9	1056.27	2044.53	2078.35	3008.19	3026.04	3828.38	3802.01			*Error for Each Device, Each Trial, Day 2											*Absolute Percent Error (|%|) for Each Device, Each Trial, Day 2
			3	959.218	960.704	1831.58	1846.11	2686.19	2634.76	3434.07	3373.18				3	1065.89	1063.83	2036.74	2046.28	3002.5	2941.43	3858.74	3785.52			1 L/min		2 L/min		3 L/min		4 L/min					1 L/min		2 L/min		3 L/min		4 L/min
		Average		959.501	958.079	1833.07	1855.59	2677.1	2683.85	3411.33	3380.9			Average		1067	1062.16	2037.89	2056.73	2994.6	2995.72	3834.39	3794.75			CM1	CM2	CM1	CM2	CM1	CM2	CM1	CM2				CM1	CM2	CM1	CM2	CM1	CM2	CM1	CM2
		SD		12.5034	3.94345	5.93874	16.9793	18.4662	42.7094	19.994	6.68392			SD		15.6764	5.25318	6.15171	18.7288	18.8274	47.1225	21.9704	8.41651		Error (mL/min)	83.1973	66.3722	32.3901	45.5659	-26.8904	19.6955	-183.956	-203.29			Error (%)	0.0831973	0.0663722	0.0161951	0.022783	0.00896347	0.00656516	0.045989	0.0508226
		CV		0.0130312	0.004116	0.00323978	0.00915037	0.00689784	0.0159135	0.00586105	0.00197697			CV		0.014692	0.00494576	0.00301867	0.0091061	0.00628713	0.0157299	0.00572983	0.00221794			51.9031	56.2726	44.5323	78.3548	8.19143	26.0393	-171.616	-197.992				0.0519031	0.0562726	0.0222662	0.0391774	0.00273048	0.00867976	0.0429039	0.049498
		Douglas Bag		1125		2250		3433.5		4575				Douglas Bag		990.293		1985.68		3040.85		4074.4				65.8915	63.8297	36.7421	46.2768	2.49813	-58.5661	-141.264	-214.478				0.0658915	0.0638297	0.018371	0.0231384	0.000832708	0.019522	0.0353159	0.0536195
		Trial	1	-0.0278565	-0.0400117	-0.0859926	-0.0772699	-0.114716	-0.0985642	-0.150868	-0.153856			Trial	1	0.0831973	0.0663722	0.0161951	0.022783	-0.00896347	0.00656516	-0.045989	-0.0508226
			2	-0.0528585	-0.0464559	-0.0801955	-0.0624062	-0.103579	-0.0958392	-0.149153	-0.153766				2	0.0519031	0.0562726	0.0222662	0.0391774	0.00273048	0.00867976	-0.0429039	-0.049498
			3	-0.0407817	-0.039296	-0.0842106	-0.0769461	-0.104604	-0.121747	-0.141481	-0.156704				3	0.0658915	0.0638297	0.018371	0.0231384	0.000832708	-0.019522	-0.0353159	-0.0536195																Mean Absolute Percent Error (|%|) for all Devices across
		Mean % Error		-0.0404989	-0.0419212	-0.0834662	-0.0722074	-0.107633	-0.105383	-0.147167	-0.154775			Mean % Error		0.0669973	0.0621582	0.0189441	0.0283663	-0.0018001	-0.00142571	-0.0414029	-0.0513134																CM1	CM2	Both CM
																																						Mean (%)	0.0299619	0.0305993	0.0302806
	Day 1 & 2	Average		-0.0443075	-0.0464342	-0.0867644	-0.0792874	-0.111527	-0.103903	-0.14267	-0.13829		Day 1 & 2	Average		0.0623261	0.0565389	0.0150755	0.0210318	-0.00567213	-0.000236867	-0.035586	-0.0334511		Mean Percent Error		Mean error (mL/min)											SD	0.0239869	0.0215176	0.0225443
		SD		0.0159113	0.00728984	0.00459246	0.00948448	0.00639091	0.0132491	0.0060509	0.0209351			SD		0.0183893	0.009107	0.00525741	0.0100272	0.00656855	0.0144291	0.00737216	0.0228662		CM1	CM2	CM1	CM2
													Mean Error	Average		62.3261	56.5389	30.1511	42.0636	-17.0164	-0.710602	-142.344	-133.804		0.00903589	0.0109707	-16.7208	-8.97812
														SD		18.3893	9.107	10.5148	20.0543	19.7057	43.2874	29.4887	91.4648		0.00939685	0.0141074	19.5246	40.9784
	VCO2 (COSMED Only)			1 L/min		2 L/min		3 L/min		4 L/min			ratio-corrected VCO2 (mL/min, STPD; COSMED Only)			1 L/min		2 L/min		3 L/min		4 L/min
	Between Days Comparison			CM1	CM2	CM1	CM2	CM1	CM2	CM1	CM2		Between Days Comparison			CM1	CM2	CM1	CM2	CM1	CM2	CM1	CM2
	Difference	Trial	1	-28.8237	-2.28711	-10.1534	-20.9533	-0.377924	-57.8227	59.7948	179.794		Difference	Trial	1	-33.3077	-4.80628	-11.3248	-20.1612	2.89482	-65.64	72.757	192.493
			2	28.4684	-9.14512	-12.2421	-44.5351	-49.2917	24.8739	45.1584	52.6017				2	31.7475	-10.7944	-13.854	-47.4812	-53.1203	26.5088	53.133	50.4007
			3	-22.4964	-15.6455	-17.1828	-19.4717	-20.4194	59.5892	2.98341	163.255				3	-26.4667	-18.1148	-21.2437	-20.3711	-19.4711	60.5303	13.7172	185.801
		Average		-7.61724	-9.02591	-13.1928	-28.32	-23.363	8.88013	35.9789	131.884			Average		-9.34232	-11.2385	-15.4742	-29.3379	-23.2322	7.13303	46.5357	142.898
		SD		31.4108	6.67999	3.60983	14.0622	24.5894	60.3178	29.4971	69.1563			SD		35.7489	6.66535	5.15412	15.713	28.1963	65.2786	30.0677	80.1749
		Upper 95%CI		53.9479	4.06686	-6.1175	-0.758181	24.8322	127.103	93.7933	267.43			Upper 95%CI		60.7254	1.82561	-5.37209	1.45959	32.0326	135.079	105.468	300.041
		Lower 95%CI		-69.1823	-22.1187	-20.268	-55.8819	-71.5582	-109.343	-21.8355	-3.66274			Lower 95%CI		-79.4101	-24.3026	-25.5763	-60.1353	-78.497	-120.813	-12.397	-14.2447
	VCO2 (COSMED Only)			1 L/min		2 L/min		3 L/min		4 L/min			ratio-corrected VCO2 (mL/min, STPD; COSMED Only)			1 L/min		2 L/min		3 L/min		4 L/min
	Between Device Comparison (DAY 1)			CM1	CM2	CM1	CM2	CM1	CM2	CM1	CM2		Between Device Comparison (DAY 1)			CM1	CM2	CM1	CM2	CM1	CM2	CM1	CM2
	Day 1	Trial	1	-14.3813		-6.6456		8.98966		-108.05			Day 1	Trial	1	-11.6764		-4.33937		21.9489		-100.401
			2	31.2109		-3.2857		-97.384		11.0116					2	38.1724		-0.195221		-97.477		29.1085
			3	-8.33663		-12.2401		-28.5813		-99.3806					3	-6.29015		-10.4073		-18.9371		-98.8693
		Average		2.831		-7.39048		-38.9918		-65.473				Average		6.73529		-4.98065		-31.4884		-56.7207
		SD		24.7629		4.52345		53.9455		66.3792				SD		27.3582		5.13617		60.6942		74.3342
		CV		8.74703		-0.612065		-1.38351		-1.01384				CV		4.06192		-1.03123		-1.92751		-1.31053
	Between Device Comparison (DAY 2)			CM		VM		CM		VM			Between Device Comparison (DAY 2)			CM		VM		CM		VM
	Day 2	Trial	1	12.1553		-17.4454		-48.4551		11.949			Day 2	Trial	1	16.8251		-13.1758		-46.5859		19.3342
			2	-6.40256		-35.5787		-23.2184		18.4549					2	-4.3695		-33.8224		-17.8479		26.3763
			3	-1.4857		-14.5291		51.4274		60.8914					3	2.06183		-9.53472		61.0642		73.2145
		Average		1.42234		-22.5177		-6.74871		30.4318				Average		4.83914		-18.8443		-1.12317		39.6416
		SD		9.61461		11.4047		51.9381		26.5786				SD		10.8668		13.0986		55.7398		29.2874
		CV		6.75974		-0.506478		-7.696		0.873384				CV		2.24561		-0.695093		-49.6271		0.738803
	Mean Between Device Comparison			CM		VM		CM		VM			Mean Between Device Comparison			CM		VM		CM		VM
	Difference	Average		2.12667		-14.9541		-22.8703		-17.5206			Difference	Average		5.78721		-11.9125		-16.3058		-8.53954
		SD		16.8182		11.3517		50.5466		69.3135				SD		18.6468		11.6979		54.7074		73.0688
		CV		7.90823		-0.759105		-2.21014		-3.95612				CV		3.22206		-0.981989		-3.35509		-8.55652
[truncated: 25 more columns]

## Sheet: VO2 - Reliability - BA Plot
	mL/min	COSMED (VO2)													mL/min	VO2Master (VO2)
		Day1	Day2	x	delta											Day1	Day2	x	delta
CM1	1000	1073	1074	1073.5	1									VM1	1000	1019	1006	1012.5	-13
	1000	1081	1064	1072.5	-17										1000	939	967	953	28
	1000	1060	1075	1067.5	15										1000	970	970	970	0
CM2	1000	1047.15	1071	1059.07	23.8518									VM2	1000	907	1008	957.5	101
	1000	1053.11	1069	1061.06	15.8858										1000	908	982	945	74
	1000	1045.75	1063	1054.37	17.2508		Mean Error								1000	929	943	936	14		Mean Error
CM1	2000	2104	2125	2114.5	21		1 L/min	2 L/min	3 L/min	4 L/min				VM1	2000	2053	2062	2057.5	9		1 L/min	2 L/min	3 L/min	4 L/min
	2000	2096	2082	2089	-14	mean	1064.67	2080.75	3091	4015.5					2000	2064	2073	2068.5	9	mean	962.333	2061.33	3001.17	3935.75
	2000	2082	2112	2097	30	mean bias	9.33141	19.1667	-2.33333	-56.6667					2000	2067	2073	2070	6	mean bias	34	20.6667	39.6667	-3.5
CM2	2000	2061	2085	2073	24	SD of diff	14.9091	16.5338	55.9273	89.4062				VM2	2000	2054	2096	2075	42	SD of diff	44.4747	14.7603	15.7818	41.8987
	2000	2050	2077	2063.5	27	upper 95%CI	38.5533	51.5729	107.284	118.569					2000	2033	2060	2046.5	27	upper 95%CI	121.17	49.5969	70.5991	78.6214
	2000	2034	2061	2047.5	27	lower 95%CI	-19.8904	-13.2396	-111.951	-231.903					2000	2035	2066	2050.5	31	lower 95%CI	-53.1704	-8.26354	8.73425	-85.6214
CM1	3000	3119	3138	3128.5	19		29.2219	32.4063	109.618	175.236				VM1	3000	2983	3038	3010.5	55		87.1704	28.9302	30.9324	82.1214
	3000	3058	3116	3087	58										3000	3004	3046	3025	42
	3000	3147	3127	3137	-20										3000	2931	2943	2937	12
CM2	3000	3058	3101	3079.5	43									VM2	3000	2971	3025	2998	54
	3000	3058	3041	3049.5	-17										3000	2990	3024	3007	34
	3000	3113	3016	3064.5	-97										3000	3009	3050	3029.5	41
CM1	4000	4133	3991	4062	-142									VM1	4000	3952	3906	3929	-46
	4000	4004	3951	3977.5	-53										4000	3917	3900	3908.5	-17
	4000	4039	4029	4034	-10										4000	3868	3888	3878	20
CM2	4000	4145	3974	4059.5	-171									VM2	4000	3947	3996	3971.5	49
	4000	3898	3972	3935	74										4000	3959	3986	3972.5	27
	4000	4044	4006	4025	-38										4000	3982	3928	3955	-54

## Sheet: VO2 - Transferability - BA Plot
	mL/min	COSMED (VO2)													mL/min	VO2Master (VO2)
		CM1	CM2	x	delta											VM1	VM2	x	delta
Day 1	1000	1073	1047	1060	-26									Day 1	1000	1019	907	963	-112
	1000	1081	1053	1067	-28										1000	939	908	923.5	-31
	1000	1060	1046	1053	-14										1000	970	929	949.5	-41
Day 2	1000	1074	1071	1072.5	-3									Day 2	1000	1006	1008	1007	2
	1000	1064	1069	1066.5	5										1000	967	982	974.5	15
	1000	1075	1063	1069	-12		Mean Error								1000	970	943	956.5	-27		Mean Error
Day 1	2000	2104	2061	2082.5	-43		1 L/min	2 L/min	3 L/min	4 L/min				Day 1	2000	2053	2062	2057.5	9		1 L/min	2 L/min	3 L/min	4 L/min
	2000	2096	2050	2073	-46	mean	1064.67	2080.75	3091	4015.5					2000	2064	2073	2068.5	9	mean	962.333	2061.33	3001.17	3935.75
	2000	2082	2034	2058	-48	mean bias	-13	-38.8333	-53	-18					2000	2067	2073	2070	6	mean bias	-32.3333	20.6667	20.6667	61.1667
Day 2	2000	2125	2085	2105	-40	SD of diff	12.8062	17.0108	38.3093	46.3033				Day 2	2000	2054	2096	2075	42	SD of diff	44.4327	14.7603	56.5037	43.4346
	2000	2082	2077	2079.5	-5	upper 95%CI	12.1002	-5.4922	22.0862	72.7546					2000	2033	2060	2046.5	27	upper 95%CI	54.7548	49.5969	131.414	146.299
	2000	2112	2061	2086.5	-51	lower 95%CI	-38.1002	-72.1745	-128.086	-108.755					2000	2035	2066	2050.5	31	lower 95%CI	-119.421	-8.26354	-90.0806	-23.9652
Day 1	3000	3119	3058	3088.5	-61		25.1002	33.3411	75.0862	90.7546				Day 1	3000	2983	2971	2977	-12		87.0881	28.9302	110.747	85.1319
	3000	3058	3058	3058	0										3000	3004	2990	2997	-14
	3000	3147	3113	3130	-34										3000	2931	3009	2970	78
Day 2	3000	3138	3101	3119.5	-37									Day 2	3000	3038	3025	3031.5	-13
	3000	3116	3041	3078.5	-75										3000	3046	3024	3035	-22
	3000	3127	3016	3071.5	-111										3000	2943	3050	2996.5	107
Day 1	4000	4133	4145	4139	12									Day 1	4000	3952	3947	3949.5	-5
	4000	4004	3898	3951	-106										4000	3917	3959	3938	42
	4000	4039	4044	4041.5	5										4000	3868	3982	3925	114
Day 2	4000	3991	3974	3982.5	-17									Day 2	4000	3906	3996	3951	90
	4000	3951	3972	3961.5	21										4000	3900	3986	3943	86
	4000	4029	4006	4017.5	-23										4000	3888	3928	3908	40

## Sheet: VE - Reliability - BA Plot
	L/min	COSMED (VE)													L/min	VO2Master (VE)
		Day1	Day2	x	delta											Day1	Day2	x	delta
CM1	30	31.668	32.292	31.98	0.624									VM1	30	30.235	30.272	30.2535	0.037
	30	31.934	31.883	31.9085	-0.051										30	29.433	29.648	29.5405	0.215
	30	31.904	31.946	31.925	0.042										30	30.28	29.787	30.0335	-0.493
CM2	30	31.484	31.972	31.728	0.488									VM2	30	28.112	30.856	29.484	2.744
	30	31.858	31.795	31.8265	-0.063										30	28.568	30.137	29.3525	1.569
	30	31.745	32.01	31.8775	0.265		Mean Error								30	29.506	28.989	29.2475	-0.517		Mean Error
CM1	60	59.872	60.492	60.182	0.62		1 L/min	2 L/min	3 L/min	4 L/min				VM1	60	61.405	61.801	61.603	0.396		1 L/min	2 L/min	3 L/min	4 L/min
	60	60.799	60.859	60.829	0.06	mean	31.8743	60.4268	105.723	150.74					60	62.17	61.599	61.8845	-0.571	mean	29.6519	61.746	105.661	152.835
	60	60.662	60.346	60.504	-0.316	mean bias	0.2175	0.168667	0.625	0.3325					60	61.856	61.069	61.4625	-0.787	mean bias	0.5925	-0.56	0.443333	-0.235833
CM2	60	60.167	60.564	60.3655	0.397	SD of diff	0.2906	0.354344	0.693629	0.579282				VM2	60	62.067	61.703	61.885	-0.364	SD of diff	1.29945	0.590475	1.01836	0.821691
	60	60.296	60.668	60.482	0.372	upper 95%CI	0.787076	0.863181	1.98451	1.46789					60	62.229	61.613	61.921	-0.616	upper 95%CI	3.13943	0.59733	2.43932	1.37468
	60	60.259	60.138	60.1985	-0.121	lower 95%CI	-0.352076	-0.525848	-0.734513	-0.802892					60	62.429	61.011	61.72	-1.418	lower 95%CI	-1.95443	-1.71733	-1.55265	-1.84635
CM1	105	105.267	106.376	105.822	1.109		0.569576	0.694515	1.35951	1.13539				VM1	105	105.128	105.088	105.108	-0.04		2.54693	1.15733	1.99598	1.61051
	105	105.233	106.03	105.632	0.797										105	105.705	106.796	106.251	1.091
	105	104.519	106.071	105.295	1.552										105	105.731	104.486	105.108	-1.245
CM2	105	105.614	106.007	105.811	0.393									VM2	105	104.742	105.936	105.339	1.194
	105	106.032	106.379	106.206	0.347										105	105.878	106.068	105.973	0.19
	105	105.799	105.351	105.575	-0.448										105	105.451	106.921	106.186	1.47
CM1	150	151.391	151.436	151.413	0.045									VM1	150	151.981	153.172	152.577	1.191
	150	150.203	150.383	150.293	0.18										150	152.864	152.227	152.546	-0.637
	150	150.266	151.467	150.867	1.201										150	151.855	151.962	151.909	0.107
CM2	150	150.056	150.448	150.252	0.392									VM2	150	153.735	153.054	153.394	-0.681
	150	151.157	150.656	150.906	-0.501										150	153.503	153.273	153.388	-0.23
	150	150.372	151.05	150.711	0.678										150	153.78	152.615	153.197	-1.165

[truncated: 3 more sheets: VE  - Transferabilty - BA Plot, 20min Trials, Human Trials]
